# Supplementary material for: Growth of young HIV-infected and HIV-exposed children in western Kenya: A retrospective chart review
Source: PLoS One. 2019 Dec 4;14(12):e0224295. doi: 10.1371/journal.pone.0224295 (PMC6892498; doi:10.1371/journal.pone.0224295)
Supplement: S1 Table — (XLSX) [file pone.0224295.s001.xlsx]

## Sheet: Deidentified_data 11.04.19
id	orphan_status	SiblingAffHIV	male	perinatalprophylaxis	hivstatusp	ageatenroll	FeedEBF	FeedFormula	FeedRF	cd4	FeedBreastFeed	FeedMixedFeed	age	cowmilk	weaned	feedotherliquid	feedwater	feedsolidfood	feedexclusivebreast	urban	clintype	mpARV_currently	fail2thrive_combined	disability_combined	bringpatient4	feedsolidfood3	HFA_zscore_c1	WFA_zscore_c1	WFH_zscore_c1	WFA_zscore_clean	HFA_zscore_clean	WFH_zscore_clean
1	Both alive		0		HIV infected	4.07							4.07118	1		1		1		urban	referral hospital	0	0	0	mother/father	0	0	0	0	-1.08	-0.28	-1.37
2	Both alive	no	1	no	HIV infected	3.18							3.18412							urban	referral hospital	0	0	0		0
2	Both alive	no	1	no	HIV infected	3.18				753			3.22519	1		1		1		urban	referral hospital	0	0	0	mother/father	0	0	0	0	-1.72	-1	-1.8
2	Both alive	no	1	no	HIV infected	3.18							3.29637	1		1		1		urban	referral hospital	0	0	0	mother/father	0	0	0	0	-1.14	-1.59	-0.38
2	Both alive	no	1	no	HIV infected	3.18							3.49624	1		1		1		urban	referral hospital	0	0	0	mother/father	0	0	0	0	-1.34	-1.72	-0.55
2	Both alive	no	1	no	HIV infected	3.18							3.56468			1		1		urban	referral hospital	0	0	0	mother/father	0	0	0	0	-1.1	-1.58	-0.29
2	Both alive	no	1	no	HIV infected	3.18							3.60301	1		1		1		urban	referral hospital	0	0	0	mother/father	0	0	0	0	-0.85	-1.82	0.31
2	Both alive	no	1	no	HIV infected	3.18							3.83299	1		1		1		urban	referral hospital	0	0	0	mother/father	0	0	0	0	-0.52	-1.26	0.37
2	Both alive	no	1	no	HIV infected	3.18				1321			3.90965							urban	referral hospital	0	0	0		0
2	Both alive	no	1	no	HIV infected	3.18							3.91239	1	1	1		1		urban	referral hospital	0	0	0	mother/father	0	0	0	0	-0.6	-1.24	0.24
2	Both alive	no	1	no	HIV infected	3.18							4.13963	1	1	1		1		urban	referral hospital	0	0	0	mother/father	0	0	0	0	-0.81	-1.24	-0.07
2	Both alive	no	1	no	HIV infected	3.18							4.29295		1			1		urban	referral hospital	0	0	0	mother/father	0	0	0	0	-0.44	-0.88	0.16
2	Both alive	no	1	no	HIV infected	3.18							4.36961							urban	referral hospital	0	0	0		0
2	Both alive	no	1	no	HIV infected	3.18							4.44627	1	1	1		1		urban	referral hospital	0	0	0		0	0	0	0	-1.07	-1.44	-0.29
2	Both alive	no	1	no	HIV infected	3.18				1649			4.52293	1	1	1		1		urban	referral hospital	0	0	0	mother/father	0
2	Both alive	no	1	no	HIV infected	3.18							4.54483							urban	referral hospital	0	0	0		0
2	Both alive	no	1	no	HIV infected	3.18							4.67625	1	1	1		1		urban	referral hospital	0	0	0	mother/father	0	0	0	0	-0.3	-0.85	0.33
2	Both alive	no	1	no	HIV infected	3.18							4.90623							urban	referral hospital	0	0	0		0
3	Both alive	unknown	0	no	HIV infected	1.75				711	1		1.74675	1		1				urban	referral hospital	0	0	0	mother/father	0	1	1	0	-2.25	-2.49	-1.34
3	Both alive	unknown	0	no	HIV infected	1.75							1.79329	1		1		1		urban	referral hospital	0	0	0	mother/father	0		1	0	-2.14		-1.98
3	Both alive	unknown	0	no	HIV infected	1.75							1.83162	1		1		1		urban	referral hospital	0	0	0	mother/father	0	1	0	0	-1.53	-2.43	-0.38
3	Both alive	unknown	0	no	HIV infected	1.75							1.90828	1		1		1		urban	referral hospital	0	0	0	mother/father	0	0	0	0	-0.8	-1.08	-0.34
3	Both alive	unknown	0	no	HIV infected	1.75							1.98494	1		1		1		urban	referral hospital	0	0	0	mother/father	0	1	0	0	-1.11	-2.26	0.12
3	Both alive	unknown	0	no	HIV infected	1.75							2.07255	1		1		1		urban	referral hospital	0	0	0	mother/father	0	0	0	0	-0.55	-1.37	0.24
3	Both alive	unknown	0	no	HIV infected	1.75							2.16838					1		urban	referral hospital	0	0	0	mother/father	0	0	0	0	-1.43	-1.64	-0.74
3	Both alive	unknown	0	no	HIV infected	1.75							2.37098					1		urban	referral hospital	0	0	0	mother/father	0	1	0	0	-0.97	-2.02	0.22
3	Both alive	unknown	0	no	HIV infected	1.75							2.59274		1			1		urban	referral hospital	0	0	0	mother/father	0	1	0	0	0.05	-2.38	1.91
3	Both alive	unknown	0	no	HIV infected	1.75							2.84463					1		urban	referral hospital	0	0	0	mother/father	0	0	0	0	-0.94	-1.68	-0.02
3	Both alive	unknown	0	no	HIV infected	1.75							2.92402	1	1	1		1		urban	referral hospital	0	0	0	mother/father	0		0		-1.04
3	Both alive	unknown	0	no	HIV infected	1.75							3.05818		1			1		urban	referral hospital	0	0	0	mother/father	0		0		-0.57
3	Both alive	unknown	0	no	HIV infected	1.75							3.27173	1	1	1		1		urban	referral hospital	0	0	0	mother/father	0		0		-0.25
3	Both alive	unknown	0	no	HIV infected	1.75							3.50992					1		urban	referral hospital	0	0	0	mother/father	0	0	0	0	0	-0.52	0.44
3	Both alive	unknown	0	no	HIV infected	1.75			1				3.74538							urban	referral hospital	0	0	0	mother/father	0	0	0	0	0.23	-0.21	0.54
3	Both alive	unknown	0	no	HIV infected	1.75			1				3.99726					1		urban	referral hospital	0	0	0	mother/father	0	0	0	0	0.4	-0.4	0.99
3	Both alive	unknown	0	no	HIV infected	1.75			1				4.38056					1		urban	referral hospital	0	0	0	mother/father	0	0	0	0	0.44	-0.1	0.77
3	Both alive	unknown	0	no	HIV infected	1.75			1				4.64339							urban	referral hospital	0	0	0	mother/father	0	0	0	0	0.21	-0.03	0.32
3	Both alive	unknown	0	no	HIV infected	1.75							4.83504					1		urban	referral hospital	0	0	0	mother/father	0	0	0	0	0.75	-0.19	1.3
4	Only father deceased		1		HIV infected	4.66							4.65982	1	1	1		1		urban	referral hospital	0	0	0	mother/father	0	0				5.59
5	Only mother deceased		0		HIV infected	4.94							4.94182		1			1		urban	county/sub-county	0	0	0	mother/father	0	0	0	0	0.67	0.83	0.1
6	Both alive		0		HIV negative	1.86							1.86448					1		rural	rural health clin	0	0	0	mother/father	0		0		0.6
7	Both alive	no	1	no	HIV negative	1.39					1		1.39357	1		1	1	1		urban	referral hospital	0	0	0	mother/father	0	1	1	1	-2.59	-2.27	-2.14
7	Both alive	no	1	no	HIV negative	1.39							1.4319	1		1		1		urban	referral hospital	0	0	0	mother/father	0		1	1	-2.45		-2.58
7	Both alive	no	1	no	HIV negative	1.39							1.50308	1		1		1		urban	referral hospital	0	0	0	mother/father	0	0	1	1	-2.92	-1.22	-3.28
7	Both alive	no	1	no	HIV negative	1.39							1.57974	1		1		1		urban	referral hospital	0	0	0	mother/father	0	0	1	1	-2.95	-1.53	-3.13
7	Both alive	no	1	no	HIV negative	1.39							1.89733							urban	referral hospital	0	0	0	mother/father	0	0	1	1	-2.56	-1.92	-2.22
7	Both alive	no	1	no	HIV negative	1.39							1.97125					1		urban	referral hospital	0	0	0	mother/father	0	0	1	1	-2.59	-1.82	-2.31
8	Both alive		1		HIV infected	4.01							4.00821					1		urban	county/sub-county	0	0	0		0	0	0		0.52	4.44
9	Both alive	unknown	0		HIV infected	4.15				1059			4.15332							rural	rural health clin	0	0	0		0
9	Both alive	unknown	0		HIV infected	4.15							4.23546					1		rural	rural health clin	0	0	0		0	0				-0.99
9	Both alive	unknown	0		HIV infected	4.15							4.34497					1		rural	rural health clin	0	0	0		0		0		-1.33
10	Both alive	unknown	0	no	HIV infected	2.2	1			1293	1		2.20397	1		1		1		urban	referral hospital	0	0	1	mother/father	0	1	1	1	-5.87	-4.57	-5.21
10	Both alive	unknown	0	no	HIV infected	2.2							2.24504	1		1		1		urban	referral hospital	0	0	0	mother/father	0
11	Only father deceased	unknown	1	no	HIV negative	0.84				516			0.837782	1		1	1	1		urban	referral hospital	0	0	0	mother/father	0	0	1	0	-2.46	-1.9	-1.97
11	Only father deceased	unknown	1	no	HIV negative	0.84							0.914442	1		1		1		urban	referral hospital	0	0	0	mother/father	0	1	1	0	-2.68	-3.22	-1.24
11	Only father deceased	unknown	1	no	HIV negative	0.84							1.06776	1				1		urban	referral hospital	0	0	0	mother/father	0	1	1	0	-2.58	-2.77	-1.61
11	Only father deceased	unknown	1	no	HIV negative	0.84							1.22656	1		1		1		urban	referral hospital	0	0	0		0	1	1	0	-2.02	-3.32	-0.49
11	Only father deceased	unknown	1	no	HIV negative	0.84							1.37988	1		1		1		urban	referral hospital	0	0	0	mother/father	0	1	1	0	-2.02	-2.98	-0.82
11	Only father deceased	unknown	1	no	HIV negative	0.84							1.39904	1		1	1	1		rural	rural health clin	0	0	0	mother/father	0		0		-1.55
11	Only father deceased	unknown	1	no	HIV negative	0.84							1.5332					1		urban	referral hospital	0	0	0	mother/father	0	1	1	0	-2.54	-2.81	-1.67
11	Only father deceased	unknown	1	no	HIV negative	0.84							1.64819	1		1		1		urban	referral hospital	0	0	0	mother/father	0	1	1	0	-2.03	-2.85	-0.92
12	Both alive		1		HIV infected	3.95							3.94798					1		urban	county/sub-county	0	0	0		0		1		-4.49
13	Both alive		1	no	HIV infected	1.04					1		1.04038	1		1		1		urban	referral hospital	0	0	1	mother/father	0	0	1	1	-2.51	-0.97	-2.87
14	Both alive		0		HIV infected	4.14			1				4.14237							rural	rural health clin	0	0	0	mother/father	0		0		-0.64
14	Both alive		0		HIV infected	4.14							4.1807		1					rural	rural health clin	0	0	0	mother/father	0		0		-0.67
14	Both alive		0		HIV infected	4.14				446			4.18617							rural	rural health clin	0	0	0		0
14	Both alive		0		HIV infected	4.14							4.21903					1		rural	rural health clin	0	0	0	mother/father	0	0	0	0	-0.71	0.17	-1.24
14	Both alive		0		HIV infected	4.14							4.24093		1					rural	rural health clin	0	0	0		0		0		-0.73
14	Both alive		0		HIV infected	4.14							4.39425							rural	rural health clin	0	0	0		0		0		-0.86
14	Both alive		0		HIV infected	4.14			1				4.47091							rural	rural health clin	0	0	0	mother/father	0		0		-0.47
14	Both alive		0		HIV infected	4.14			1				4.65161			1				rural	rural health clin	0	0	0	mother/father	0	0	0	0	-0.62	-0.04	-0.96
14	Both alive		0		HIV infected	4.14							4.72553							rural	rural health clin	0	0	0		0
14	Both alive		0		HIV infected	4.14							4.93087							rural	rural health clin	0	0	0		0
15	Both alive	yes	1	no	HIV infected	4.58				616			4.58042	1		1		1		urban	referral hospital	0	0	0		0	1	0	0	-1.45	-2.07	-0.26
15	Both alive	yes	1	no	HIV infected	4.58							4.69541							urban	referral hospital	0	0	0		0
15	Both alive	yes	1	no	HIV infected	4.58							4.73374	1		1		1		urban	referral hospital	0	0	0	mother/father	0	1	0	0	-1.05	-2.08	0.38
15	Both alive	yes	1	no	HIV infected	4.58							4.77207	1		1		1		urban	referral hospital	0	0	0	mother/father	0	0	0	0	-1.34	-1.87	-0.29
15	Both alive	yes	1	no	HIV infected	4.58							4.81314	1		1		1		urban	referral hospital	0	0	0	mother/father	0	1	0	0	-1.37	-2.36	0.15
15	Both alive	yes	1	no	HIV infected	4.58							4.84873							urban	referral hospital	0	0	0		0
15	Both alive	yes	1	no	HIV infected	4.58							4.92539			1		1		urban	referral hospital	0	0	0	mother/father	0	1	0	0	-1.45	-2.36	0.02
16	Both alive		1		HIV infected	4.59							4.5859		1					urban	county/sub-county	0	0	0	mother/father	0	0	0		3.05	4.89
17	Both alive	no	0		HIV negative	1.48							1.48118							urban	referral hospital	0	0	0		0
17	Both alive	no	0		HIV negative	1.48							1.50582	1		1		1		urban	referral hospital	0	0	0	mother/father	0	1	1	0	-2.53	-4.05	-0.51
17	Both alive	no	0		HIV negative	1.48							1.50856							urban	referral hospital	0	0	0		0
17	Both alive	no	0		HIV negative	1.48							1.58248					1		urban	referral hospital	0	0	0	mother/father	0	1	1	0	-2.02	-3.28	-0.49
17	Both alive	no	0		HIV negative	1.48							1.63723	1		1	1	1		urban	referral hospital	0	0	0	mother/father	0		0	0	-0.29		-0.11
17	Both alive	no	0		HIV negative	1.48							2.04517					1		urban	referral hospital	0	0	0	mother/father	0	1	1	0	-2.62	-4.36	-0.27
17	Both alive	no	0		HIV negative	1.48							2.11636	1		1		1		urban	referral hospital	0	0	0	mother/father	0	1	1	0	-2.25	-3.62	-0.34
17	Both alive	no	0		HIV negative	1.48							2.77344	1	1	1		1		urban	referral hospital	0	0	0	mother/father	0	1	0	0	-1.48	-2.48	-0.05
18	Only father deceased		1		HIV infected	3.84							3.84394	1	1			1		rural	rural health clin	0	0	0		0		0		-0.53
19	Both alive		1	ye	HIV negative	0.47					1		0.47091							rural	rural health clin	1	0	0	mother/father	0		1		-5.33
19	Both alive		1	ye	HIV negative	0.47							0.54757							rural	rural health clin	1	0	0	mother/father	0		1		-4.2
19	Both alive		1	ye	HIV negative	0.47							1.13347					1		rural	rural health clin	1	0	0	mother/father	0	1	0	0	-1.59	-4.72	1.35
19	Both alive		1	ye	HIV negative	0.47					1		1.3525					1		rural	rural health clin	1	0	0	mother/father	0	1	0	0	-1.45	-4.02	0.8
20	Both alive		1	ye	HIV infected	2.01							2.00684							urban	referral hospital	0	0	0		0
20	Both alive		1	ye	HIV infected	2.01				919			2.08898			1				urban	referral hospital	0	0	0	mother/father	0	1	0	0	-0.26	-2.57	1.49
20	Both alive		1	ye	HIV infected	2.01							2.5024		1			1		urban	referral hospital	0	0	0		0	1	1	0	-2.02	-5.86	1.79
20	Both alive		1	ye	HIV infected	2.01							2.67762	1	1	1		1		urban	referral hospital	0	0	0		0		1		-2.65
20	Both alive		1	ye	HIV infected	2.01							2.69678	1	1	1		1		urban	referral hospital	0	0	0	mother/father	0		0		-1.87
20	Both alive		1	ye	HIV infected	2.01				1516			2.78987		1			1		urban	referral hospital	0	0	0	mother/father	0	1	0	0	-1.97	-5.41	1.55
20	Both alive		1	ye	HIV infected	2.01							2.94319		1			1		urban	referral hospital	0	0	0	mother/father	0	1	0	0	-1.77	-5.07	1.61
20	Both alive		1	ye	HIV infected	2.01							3.11567	1	1	1		1		urban	referral hospital	0	0	0	mother/father	0	1	0	0	-0.94	-3.39	1.49
20	Both alive		1	ye	HIV infected	2.01							3.26899		1			1		urban	referral hospital	0	0	0	mother/father	0	1	0	0	-1.11	-3.42	1.3
21	Both alive	no	1	ye	HIV negative	0.21					1		0.213552							urban	referral hospital	0	0	0	mother/father	0	0	0	0	0.47	0.89	-0.23
21	Both alive	no	1	ye	HIV negative	0.21					1		0.290212							urban	referral hospital	0	0	0	mother/father	0	0	0	0	0.63	1.61	-0.51
21	Both alive	no	1	ye	HIV negative	0.21					1		0.443532							urban	referral hospital	0	0	0		0	0	0	0	0.4	0.72	0.05
21	Both alive	no	1	ye	HIV negative	0.21					1		0.599589							urban	referral hospital	0	0	0	mother/father	0	0	0	0	0.36	0.25	0.39
21	Both alive	no	1	ye	HIV negative	0.21							0.736482	1		1		1		urban	referral hospital	0	0	0	mother/father	0	0	0	0	1.31	0.11	1.65
21	Both alive	no	1	ye	HIV negative	0.21							0.755647							urban	referral hospital	0	0	0		0
21	Both alive	no	1	ye	HIV negative	0.21							0.832307	1		1		1		urban	referral hospital	0	0	0	mother/father	0	0	0	0	0.62	1.2	0.12
22	Both alive	unknown	1	ye	HIV negative	0.12					1		0.120465							urban	referral hospital	1	0	0	mother/father	0	1	0	0	-0.65	-2.78	2.84
22	Both alive	unknown	1	ye	HIV negative	0.12							0.125941							urban	referral hospital	1	0	0		0
22	Both alive	unknown	1	ye	HIV negative	0.12					1		0.202601							urban	referral hospital	1	0	0	mother/father	0	0	0		-0.79	-1.38
22	Both alive	unknown	1	ye	HIV negative	0.12					1		0.353183							urban	referral hospital	1	0	0	mother/father	0	1	0	0	-0.55	-3.3	2.72
22	Both alive	unknown	1	ye	HIV negative	0.12					1		0.429843							urban	referral hospital	1	0	0	mother/father	0	0	0	0	-0.85	-1.51	0.21
22	Both alive	unknown	1	ye	HIV negative	0.12					1		0.580424	1		1		1		urban	referral hospital	1	0	0	mother/father	0	0	0	0	-1.4	-1.43	-0.68
22	Both alive	unknown	1	ye	HIV negative	0.12					1		0.736482	1		1		1		urban	referral hospital	1	0	0	mother/father	0	0	0	0	-1.52	-1.23	-1.1
22	Both alive	unknown	1	ye	HIV negative	0.12					1		0.889802	1		1		1		urban	referral hospital	1	0	0	mother/father	0	1	0	0	-1.41	-2.22	-0.3
22	Both alive	unknown	1	ye	HIV negative	0.12							0.966461	1		1		1		urban	referral hospital	1	0	0	mother/father	0	1	0	0	-1.5	-3.08	0.2
22	Both alive	unknown	1	ye	HIV negative	0.12							1.11978	1		1		1		urban	referral hospital	1	0	0	mother/father	0	1	0	0	-1.24	-2.21	-0.23
22	Both alive	unknown	1	ye	HIV negative	0.12							1.2731	1	1	1		1		urban	referral hospital	1	0	0	mother/father	0	1	0	0	-1.08	-2.73	0.29
22	Both alive	unknown	1	ye	HIV negative	0.12							1.50308	1	1	1		1		urban	referral hospital	1	0	0	mother/father	0	0	0	0	-1.66	-1.96	-1.02
22	Both alive	unknown	1	ye	HIV negative	0.12							1.65366		1			1		urban	referral hospital	1	0	0	mother/father	0	1	1	0	-2.04	-3.23	-0.66
23	Both alive		1	no	HIV infected	1.13							1.12526							urban	referral hospital	0	0	0		0		1		-3.08
23	Both alive		1	no	HIV infected	1.13					1		1.21287			1		1		urban	referral hospital	0	0	0	mother/father	0	1	1	0	-2.32	-2.66	-1.43
23	Both alive		1	no	HIV infected	1.13							1.24025	1		1		1		urban	referral hospital	0	0	0	mother/father	0	1	1		-3.09	-2.38
23	Both alive		1	no	HIV infected	1.13				1638			1.27036	1		1		1		urban	referral hospital	0	0	0	mother/father	0	1	1		-3.15	-2.13
23	Both alive		1	no	HIV infected	1.13							1.28679	1		1		1		urban	referral hospital	0	0	0	mother/father	0	0	1		-3.86	-1.42
23	Both alive		1	no	HIV infected	1.13							1.31964	1		1		1		urban	referral hospital	0	0	0	other family	0	1	1	1	-3.58	-2.34	-3.56
23	Both alive		1	no	HIV infected	1.13							1.39357	1		1		1		urban	referral hospital	0	0	0	mother/father	0	0	1	1	-3.16	-1.89	-3.23
23	Both alive		1	no	HIV infected	1.13							1.47023	1		1		1		urban	referral hospital	0	0	0		0	1	1	0	-2.31	-2.95	-1.25
23	Both alive		1	no	HIV infected	1.13							1.54962	1		1		1		urban	referral hospital	0	0	0	other family	0	1	0	0	-0.99	-2.87	0.49
23	Both alive		1	no	HIV infected	1.13							1.55784			1		1		urban	referral hospital	0	0	0	mother/father	0	0	0	0	-1.01	-1.08	-0.65
23	Both alive		1	no	HIV infected	1.13							1.59343							urban	referral hospital	0	0	0		0	1	0	0	-0.64	-2.66	0.82
23	Both alive		1	no	HIV infected	1.13							1.69199							urban	referral hospital	0	0	0		0	0	0	0	-0.32	-1.23	0.4
23	Both alive		1	no	HIV infected	1.13							1.76318					1		urban	referral hospital	0	0	0		0	1	0	0	-0.3	-2.18	1.03
23	Both alive		1	no	HIV infected	1.13					1		1.78508					1		urban	referral hospital	0	0	0		0	0	0	0	-0.58	-1.21	0.08
23	Both alive		1	no	HIV infected	1.13							1.8371	1		1		1		urban	referral hospital	0	0	0		0	1	0	0	-0.59	-2.07	0.61
23	Both alive		1	no	HIV infected	1.13							2.06708	1		1		1		urban	referral hospital	0	0	0	other family	0	0	0	0	-0.98	-1.55	-0.22
23	Both alive		1	no	HIV infected	1.13							2.0835		1			1		urban	referral hospital	0	0	0		0		0		-1.01
23	Both alive		1	no	HIV infected	1.13							2.2204		1			1		urban	referral hospital	0	0	0	mother/father	0	0	0	0	-1.22	-0.88	-1.13
23	Both alive		1	no	HIV infected	1.13							2.37372					1		urban	referral hospital	0	0	0	mother/father	0	0	0	0	-0.7	-0.84	-0.42
23	Both alive		1	no	HIV infected	1.13							2.52704	1	1	1		1		urban	referral hospital	0	0	0		0	0	0	0	-0.36	-0.63	-0.08
23	Both alive		1	no	HIV infected	1.13							2.69952		1			1		urban	referral hospital	0	0	0		0	0	0	0	-0.46	-0.75	-0.12
23	Both alive		1	no	HIV infected	1.13			1				2.92676							urban	referral hospital	0	0	0		0	0	0	0	-0.11	-0.14	-0.05
23	Both alive		1	no	HIV infected	1.13			1				3.15948					1		urban	referral hospital	0	0	0		0	0	0	0	-0.38	-0.61	-0.05
23	Both alive		1	no	HIV infected	1.13				902			3.2553					1		urban	referral hospital	0	0	0		0	0	0	0	0.08	-1.05	1
23	Both alive		1	no	HIV infected	1.13			1				3.33196							urban	referral hospital	0	0	0		0	0	0	0	-0.57	-1.19	0.16
23	Both alive		1	no	HIV infected	1.13			1				3.48528							urban	referral hospital	0	0	0		0	0	0	0	-0.17	-0.44	0.15
23	Both deceased		1	no	HIV infected	1.13			1				3.72074					1		urban	referral hospital	0	0	0		0	0	0	0	-0.96	-0.52	-0.99
23	Both deceased		1	no	HIV infected	1.13			1				3.77276							urban	referral hospital	0	1	0	other individ	0	0	0	0	-1.01	-1.17	-0.48
23	Both deceased		1	no	HIV infected	1.13			1				3.84942							urban	referral hospital	0	0	0	other individ	0	0	0	0	-1.09	-0.95	-0.79
23	Both deceased		1	no	HIV infected	1.13			1				4.09856							urban	referral hospital	0	0	0		0	0	0	0	-0.77	-1.41	0.15
23	Both deceased		1	no	HIV infected	1.13			1				4.27379							urban	referral hospital	0	0	0	other individ	0	0	0	0	-0.92	-1.03	-0.44
23	Both deceased		1	no	HIV infected	1.13			1				4.4052							urban	referral hospital	0	0	0	other individ	0	0	0	0	-1.58	-0.58	-1.92
23	Both deceased		1	no	HIV infected	1.13			1				4.52293							urban	referral hospital	0	0	0	other individ	0	0	0	0	-1.14	-0.86	-0.95
23	Both deceased		1	no	HIV infected	1.13			1				4.68994							urban	referral hospital	0	0	0		0		0		-1.02
23	Both deceased		1	no	HIV infected	1.13			1				4.92266					1		urban	referral hospital	0	0	0	other individ	0	0	0	0	-0.5	-0.53	-0.33
24	Only father deceased	unknown	1	ye	HIV negative	0.2					1		0.202601							urban	referral hospital	1	0	0	mother/father	0	0	0	0	-0.64	-0.39	-0.44
24	Only father deceased	unknown	1	ye	HIV negative	0.2					1		0.279261							urban	referral hospital	1	0	0	mother/father	0	0	0	0	-0.69	-0.66	-0.32
24	Only father deceased	unknown	1	ye	HIV negative	0.2							0.355921	1		1		1		urban	referral hospital	1	0	0	mother/father	0	0	0	0	-0.84	-0.7	-0.51
24	Only father deceased	unknown	1	ye	HIV negative	0.2					1		0.50924	1		1				urban	referral hospital	1	0	0	mother/father	0	0	0	0	-0.93	0.09	-1.26
24	Only father deceased	unknown	1	ye	HIV negative	0.2							0.62423	1		1		1		urban	referral hospital	1	0	0	mother/father	0	0	0	0	-0.51	0.51	-0.96
24	Only father deceased	unknown	1	ye	HIV negative	0.2							0.703628	1				1		urban	referral hospital	1	0	0	mother/father	0	0	0	0	-0.93	-0.1	-1.12
24	Only father deceased	unknown	1	ye	HIV negative	0.2					1		0.780287			1				urban	referral hospital	1	0	0	mother/father	0	0	0	0	-0.63	-0.2	-0.67
24	Only father deceased	unknown	1	ye	HIV negative	0.2							1.02669					1		urban	referral hospital	1	0	0	mother/father	0	0	0	1	-1.77	-0.47	-2.14
24	Only father deceased	unknown	1	ye	HIV negative	0.2							1.20192					1		urban	referral hospital	1	0	0	mother/father	0	0	0	1	-0.17	3.43	-2.34
24	Only father deceased	unknown	1	ye	HIV negative	0.2							1.43463	1	1	1		1		urban	referral hospital	1	0	0	mother/father	0	0	0	0	-0.67	-0.93	-0.32
24	Only father deceased	unknown	1	ye	HIV negative	0.2							1.51129					1		urban	referral hospital	1	1	0	mother/father	0	0	0	0	0.03	-1.62	1.03
24	Only father deceased	unknown	1	ye	HIV negative	0.2							1.66461		1			1		urban	referral hospital	1	0	0	mother/father	0	0	0	0	-0.27	-0.77	0.19
24	Only father deceased	unknown	1	ye	HIV negative	0.2							2.1629		1			1		urban	referral hospital	1	0	0	mother/father	0		0		-1.14
24	Only father deceased	unknown	1	ye	HIV negative	0.2			1				2.64203							urban	referral hospital	1	0	0	mother/father	0	0	0	0	-1.06	-1.19	-0.66
24	Only father deceased	unknown	1	ye	HIV negative	0.2			1				3.14031							urban	referral hospital	1	0	0	mother/father	0	0	0	0	-0.36	-0.57	-0.05
25	Both alive	no	0	ye	HIV negative	0.12					1		0.123203							urban	referral hospital	1	0	0	mother/father	0	0	0	0	0.36	0.8	-0.41
25	Both alive	no	0	ye	HIV negative	0.12					1		0.205339							urban	referral hospital	1	0	0	mother/father	0	0	0	0	0.71	0.29	0.72
25	Both alive	no	0	ye	HIV negative	0.12					1		0.281999							urban	referral hospital	1	0	0	mother/father	0	0	0	0	0.89	0.6	0.7
25	Both alive	no	0	ye	HIV negative	0.12					1		0.36961							urban	referral hospital	1	0	0	mother/father	0	0	0	0	0.54	1.38	-0.32
25	Both alive	no	0	ye	HIV negative	0.12					1		0.44627							urban	referral hospital	1	0	0	mother/father	0	0	0	0	0.17	-0.52	0.73
25	Both alive	no	0	ye	HIV negative	0.12					1		0.569473	1		1		1		urban	referral hospital	1	0	0	mother/father	0	0	0	0	0.33	-0.02	0.52
25	Both alive	no	0	ye	HIV negative	0.12					1		0.720055	1		1		1		urban	referral hospital	1	0	0	mother/father	0	0	0	0	0.17	-0.27	0.46
25	Both alive	no	0	ye	HIV negative	0.12					1		0.791239	1		1				urban	referral hospital	1	0	0	mother/father	0	0	0	0	0.14	-0.33	0.44
25	Both alive	no	0	ye	HIV negative	0.12					1		0.944559	1		1		1		urban	referral hospital	1	0	0	mother/father	0	0	0	0	-0.09	-1.26	0.69
25	Both alive	no	0	ye	HIV negative	0.12							1.10335		1			1		urban	referral hospital	1	0	0	mother/father	0	0	0	0	0.15	-1.7	1.26
25	Both alive	no	0	ye	HIV negative	0.12							1.25667	1		1		1		urban	referral hospital	1	0	0	mother/father	0	0	0	0	-0.1	-0.51	0.15
25	Both alive	no	0	ye	HIV negative	0.12							1.40999		1			1		urban	referral hospital	1	0	0		0	0	0	0	-0.87	-1.61	-0.18
25	Both alive	no	0	ye	HIV negative	0.12							1.56331	1	1	1		1		urban	referral hospital	1	0	0	mother/father	0	1	0	0	-1	-2.88	0.53
25	Both alive	no	0	ye	HIV negative	0.12							1.71663	1	1	1		1		urban	referral hospital	1	0	0	mother/father	0	0	0	0	-1.04	-1.74	-0.24
25	Both alive	no	0	ye	HIV negative	0.12							2.17659	1	1	1		1		urban	referral hospital	1	0	0	mother/father	0	0	0	0	-1.45	-1.66	-0.74
25	Both alive	no	0	ye	HIV negative	0.12			1				2.63655							urban	referral hospital	1	0	0	mother/father	0	0	0	0	-0.65	-1.09	-0.14
25	Both alive	no	0	ye	HIV negative	0.12			1				3.14853							urban	referral hospital	1	0	0	mother/father	0	0	0	0	-0.68	-1.49	0.2
25	Both alive	no	0	ye	HIV negative	0.12			1				3.6167							urban	referral hospital	1	0	0	mother/father	0	0	0	1	-1.2	0.99	-2.67
25	Both alive	no	0	ye	HIV negative	0.12			1				4.19165							urban	referral hospital	1	0	0	mother/father	0	0	0	0	-0.21	-1.61	1.14
26	Both alive	yes	0	no	HIV infected	4.38							4.37782							urban	referral hospital	0	0	0	mother/father	0	0	0	0	-0.38	-0.52	-0.09
26	Both alive	yes	0	no	HIV infected	4.38				937			4.38056							urban	referral hospital	0	0	0		0
26	Both alive	yes	0	no	HIV infected	4.38							4.53388	1				1		urban	referral hospital	0	0	0	mother/father	0	0	0	0	-0.3	-0.7	0.21
26	Both alive	yes	0	no	HIV infected	4.38							4.62423	1		1		1		urban	referral hospital	0	0	0	mother/father	0	0	0	0	-0.17	-0.39	0.1
26	Both alive	yes	0	no	HIV infected	4.38							4.71184			1		1		urban	referral hospital	0	0	0	mother/father	0	0	0	0	-0.45	-0.56	-0.18
26	Both alive	yes	0	no	HIV infected	4.38							4.76112			1		1		urban	referral hospital	0	0	0	mother/father	0	0	0	0	-1.17	-0.84	-1.02
26	Both alive	yes	0	no	HIV infected	4.38							4.89528							urban	referral hospital	0	0	0		0
27	Both alive	no	1	ye	HIV negative	0.15					1		0.150582							urban	referral hospital	1	0	0	mother/father	0	0	0	0	-0.74	-1.39	0.86
27	Both alive	no	1	ye	HIV negative	0.15					1		0.227242							urban	referral hospital	1	0	0	mother/father	0	0	0	0	-0.53	-0.33	-0.39
27	Both alive	no	1	ye	HIV negative	0.15					1		0.344969					1		urban	referral hospital	1	0	0	mother/father	0	0	0	0	-0.16	-0.09	-0.13
27	Both alive	no	1	ye	HIV negative	0.15					1		0.418891							urban	referral hospital	1	0	0	mother/father	0	0	0	0	-0.03	-0.45	0.38
27	Both alive	no	1	ye	HIV negative	0.15					1		0.501027							urban	referral hospital	1	0	0	mother/father	0	0	0	0	-0.16	-0.77	0.47
27	Both alive	no	1	ye	HIV negative	0.15					1		0.654346	1		1		1		urban	referral hospital	1	0	0	mother/father	0	0	0	0	-0.52	-0.18	-0.48
27	Both alive	no	1	ye	HIV negative	0.15					1		0.747433	1						urban	referral hospital	1	0	0		0	0	0	0	-0.2	0.03	-0.23
27	Both alive	no	1	ye	HIV negative	0.15							0.824093	1		1		1		urban	referral hospital	1	0	0	mother/father	0	0	0	0	-0.55	-0.94	-0.07
27	Both alive	no	1	ye	HIV negative	0.15					1		0.977413							urban	referral hospital	1	0	0	mother/father	0	0	0	0	-0.99	-1.87	-0.07
27	Both alive	no	1	ye	HIV negative	0.15							1.13073	1	1	1		1		urban	referral hospital	1	0	0	mother/father	0	1	0	0	-1.06	-2.27	0.04
27	Both alive	no	1	ye	HIV negative	0.15							1.22656			1		1		urban	referral hospital	1	0	0	mother/father	0		0		-1.91
27	Both alive	no	1	ye	HIV negative	0.15							1.45654	1	1	1		1		urban	referral hospital	1	0	0	mother/father	0	1	0	0	-1.37	-3.28	0.28
27	Both alive	no	1	ye	HIV negative	0.15							1.62355	1	1	1		1		urban	referral hospital	1	0	0	mother/father	0	1	0	0	-1.41	-3.85	0.66
27	Both alive	no	1	ye	HIV negative	0.15							1.7796	1	1	1		1		urban	referral hospital	1	0	0	mother/father	0	1	0	0	-1.33	-3.61	0.61
27	Both alive	no	1	ye	HIV negative	0.15							2.00958	1	1	1		1		urban	referral hospital	1	0	0	mother/father	0	1	0	0	-0.89	-2.91	0.82
27	Both alive	no	1	ye	HIV negative	0.15			1				2.43121							urban	referral hospital	1	0	0	mother/father	0	1	0	0	-0.78	-2.77	1.06
28	Both alive	no	0		HIV infected	4.35				253			4.35044					1		urban	referral hospital	0	0	0	mother/father	0	1	1	0	-3.2	-4.96	0.1
28	Both alive	no	0		HIV infected	4.35							4.38877	1		1		1		urban	referral hospital	0	0	0	mother/father	0	1	1	0	-2.55	-4.78	0.82
28	Both alive	no	0		HIV infected	4.35							4.42984	1		1		1		urban	referral hospital	0	0	0	mother/father	0	1	0	0	-1.97	-4.82	1.68
28	Both alive	no	0		HIV infected	4.35							4.50376	1		1		1		urban	referral hospital	0	0	0	mother/father	0	1	1	0	-2.03	-4.76	1.54
28	Both alive	no	0		HIV infected	4.35							4.58042	1		1		1		urban	referral hospital	0	0	0	mother/father	0	1	1	0	-2.09	-4.75	1.45
28	Both alive	no	0		HIV infected	4.35							4.65708	1		1		1		urban	referral hospital	0	0	0	mother/father	0	1	1	0	-2.15	-4.56	1.17
28	Both alive	no	0		HIV infected	4.35							4.73374	1		1		1		urban	referral hospital	0	0	0	mother/father	0	1	0	0	-1.66	-4.4	1.71
28	Both alive	no	0		HIV infected	4.35				925			4.88706	1		1		1		urban	referral hospital	0	0	0	mother/father	0	1	0	0	-1.78	-4.19	1.33
29	Both alive	no	0	ye	HIV negative	0.12					1		0.120465							urban	referral hospital	0	0	0	mother/father	0	0	0	0	1.42	0.36	1.61
29	Both alive	no	0	ye	HIV negative	0.12					1		0.197125							urban	referral hospital	0	0	0	mother/father	0	0	0	0	1.56	0.91	1.25
29	Both alive	no	0	ye	HIV negative	0.12					1		0.273785							urban	referral hospital	0	0	0	mother/father	0	0	0	0	1.2	1.18	0.61
29	Both alive	no	0	ye	HIV negative	0.12					1		0.350445					1		urban	referral hospital	0	0	0	mother/father	0	0	0	0	0.79	1.14	0.18
29	Both alive	no	0	ye	HIV negative	0.12							0.503765	1		1		1		urban	referral hospital	0	0	0	mother/father	0	0	0	0	0.42	-0.8	1.25
29	Both alive	no	0	ye	HIV negative	0.12							0.580424	1		1		1		urban	referral hospital	0	0	0		0	0	0	0	-0.14	0.33	-0.36
29	Both alive	no	0	ye	HIV negative	0.12							0.657084	1		1		1		urban	referral hospital	0	0	0	mother/father	0	0	0	0	0.29	0.18	0.33
29	Both alive	no	0	ye	HIV negative	0.12							0.733744	1		1		1		urban	referral hospital	0	0	0	mother/father	0	0	0	0	0.51	0.05	0.69
29	Both alive	no	0	ye	HIV negative	0.12							0.963723							urban	referral hospital	0	0	0		0
29	Both alive	no	0	ye	HIV negative	0.12							1.11704		1					urban	referral hospital	0	0	0	mother/father	0	0	0	0	0.62	-0.64	1.19
29	Both alive	no	0	ye	HIV negative	0.12							1.34702	1	1	1		1		urban	referral hospital	0	0	0	mother/father	0	0	0	0	0.89	-0.28	1.37
29	Both alive	no	0	ye	HIV negative	0.12							1.50034		1			1		urban	referral hospital	0	0	0	mother/father	0	0	0	0	-0.19	-0.93	0.34
29	Both alive	no	0	ye	HIV negative	0.12							1.577		1			1		urban	referral hospital	0	0	0	mother/father	0	0	0	0	0.43	-0.89	1.16
30	Both alive		1	ye	HIV infected	0.56							0.555784							rural	rural health clin	1	0	0		0		0		-1.81
30	Both alive		1	ye	HIV infected	0.56					1		0.563997							rural	rural health clin	1	0	0	mother/father	0	1		0		-2.23	-1.35
30	Both alive		1	ye	HIV infected	0.56							0.580424							rural	rural health clin	1	0	0		0
30	Both alive		1	ye	HIV infected	0.56					1		0.594114			1		1		rural	rural health clin	1	0	0	mother/father	0		0		-1.99
30	Both alive		1	ye	HIV infected	0.56							0.596851			1		1		rural	rural health clin	1	0	0	mother/father	0		1		-2
30	Both alive		1	ye	HIV infected	0.56					1		0.602327			1				rural	rural health clin	1	0	0	mother/father	0		1		-2.02
30	Both alive		1	ye	HIV infected	0.56							0.613279			1		1		rural	rural health clin	1	0	0	mother/father	0
30	Both alive		1	ye	HIV infected	0.56				121			0.635181							rural	rural health clin	1	0	0		0
30	Both alive		1	ye	HIV infected	0.56							0.637919							rural	rural health clin	1	0	0		0
30	Both alive		1	ye	HIV infected	0.56							0.657084			1		1		rural	rural health clin	1	0	1	mother/father	0	0	1	1	-2.52	-1.33	-2.38
30	Both alive		1	ye	HIV infected	0.56							0.676249	1				1		rural	rural health clin	1	0	0	mother/father	0	1	1	0	-2.73	-2.61	-1.58
30	Both alive		1	ye	HIV infected	0.56							0.695414	1				1		rural	rural health clin	1	0	0	mother/father	0	0	1	1	-2.94	-1.39	-2.98
30	Both alive		1	ye	HIV infected	0.56							0.714579					1		rural	rural health clin	1	0	0	mother/father	0		1		-2.87
30	Both alive		1	ye	HIV infected	0.56							0.813142			1		1		rural	rural health clin	1	0	0	mother/father	0	1	1	1	-2.78	-2.32	-2.06
30	Both alive		1	ye	HIV infected	0.56				981			1.42368	1		1		1		urban	referral hospital	1	0	0		0	1	0	0	-1.5	-2.77	-0.26
30	Both alive		1	ye	HIV infected	0.56							1.50034		1					rural	rural health clin	1	0	0		0		0		-1.75
30	Both alive		1	ye	HIV infected	0.56							1.50308							rural	rural health clin	1	0	0		0
30	Both alive		1	ye	HIV infected	0.56							1.577		1	1		1		rural	rural health clin	1	0	0	mother/father	0		0		-0.61
30	Both alive		1	ye	HIV infected	0.56							1.64545		1			1		rural	rural health clin	1	0	0	mother/father	0		0		-1.09
30	Both alive		1	ye	HIV infected	0.56							1.73032		1	1		1		rural	rural health clin	1	0	0		0		0		-0.4
30	Both alive		1	ye	HIV infected	0.56							1.79055					1		rural	rural health clin	1	0	0	mother/father	0		1		-2.28
30	Both alive		1	ye	HIV infected	0.56							1.86448							rural	rural health clin	1	0	0	mother/father	0		0		-1.05
30	Both alive		1	ye	HIV infected	0.56							2.11362					1		rural	rural health clin	1	0	0	mother/father	0		0		-1.89
31	Both alive	no	1	ye	HIV negative	0.08					1		0.0766598							urban	referral hospital	1	0	0	mother/father	0	0	0	0	0.06	0.32	-0.38
31	Both alive	no	1	ye	HIV negative	0.08					1		0.136893							urban	referral hospital	1	0	0	mother/father	0	0	0	0	-0.02	0.91	-1.13
31	Both alive	no	1	ye	HIV negative	0.08					1		0.213552							urban	referral hospital	1	0	0	mother/father	0	0	0	0	-0.07	0.89	-1.03
31	Both alive	no	1	ye	HIV negative	0.08					1		0.290212							urban	referral hospital	1	0	0	mother/father	0	0	0	0	0	0.64	-0.58
31	Both alive	no	1	ye	HIV negative	0.08					1		0.306639							urban	referral hospital	1	0	0	mother/father	0	0	0	0	-0.41	0.41	-0.96
31	Both alive	no	1	ye	HIV negative	0.08					1		0.366872							urban	referral hospital	1	0	0	mother/father	0		0		-0.27
31	Both alive	no	1	ye	HIV negative	0.08					1		0.520192	1		1		1		urban	referral hospital	1	0	0	mother/father	0	0	0	0	-0.5	1.39	-1.6
31	Both alive	no	1	ye	HIV negative	0.08							0.596851	1		1		1		urban	referral hospital	1	0	0	mother/father	0	0	0	0	-0.39	0.27	-0.63
31	Both alive	no	1	ye	HIV negative	0.08							0.673511			1		1		urban	referral hospital	1	0	0	mother/father	0	0	0	0	-0.26	1.94	-1.52
31	Both alive	no	1	ye	HIV negative	0.08							0.788501					1		urban	referral hospital	1	0	0	mother/father	0	0	0	0	-0.34	-0.7	0.07
31	Both alive	no	1	ye	HIV negative	0.08							0.865161	1		1		1		urban	referral hospital	1	0	0	mother/father	0	0	0	0	-0.57	0.54	-1.08
31	Both alive	no	1	ye	HIV negative	0.08							1.1718	1		1		1		urban	referral hospital	1	0	0	mother/father	0	0	0	0	-0.86	-1.26	-0.39
31	Both alive	no	1	ye	HIV negative	0.08							1.40178	1		1		1		urban	referral hospital	1	0	0	mother/father	0	0	0	0	-0.97	-1.93	-0.13
31	Both alive	no	1	ye	HIV negative	0.08							1.63176					1		urban	referral hospital	1	0	0	mother/father	0	0	0	0	-0.88	-0.29	-0.97
31	Both alive	no	1	ye	HIV negative	0.08							1.70842							urban	referral hospital	1	0	0		0
31	Both alive	no	1	ye	HIV negative	0.08							2.16838	1	1	1		1		urban	referral hospital	1	0	0	mother/father	0	0	0	0	-0.39	0.37	-0.9
31	Both alive	no	1	ye	HIV negative	0.08			1				2.62834							urban	referral hospital	1	0	0	mother/father	0	0	0	0	-1.04	-0.87	-0.9
31	Both alive	no	1	ye	HIV negative	0.08			1				3.22245							urban	referral hospital	1	0	0	mother/father	0	0	0	0	-0.45	-0.73	-0.05
32	Both alive		0	ye	HIV negative	0.11					1		0.11499							urban	referral hospital	1	0	0	mother/father	0	0	0	0	-0.13	0.47	-0.75
32	Both alive		0	ye	HIV negative	0.11					1		0.19165							urban	referral hospital	1	0	0	mother/father	0	0	0	0	-0.39	0.51	-1.07
32	Both alive		0	ye	HIV negative	0.11					1		0.268309							urban	referral hospital	1	0	0	mother/father	0	0	0	0	-0.11	-0.16	0.05
32	Both alive		0	ye	HIV negative	0.11					1		0.344969							urban	referral hospital	1	0	0	mother/father	0	0	0	0	-0.51	-0.17	-0.48
32	Both alive		0	ye	HIV negative	0.11					1		0.421629					1		urban	referral hospital	1	0	0	mother/father	0	0	0	0	-0.39	-0.51	-0.02
32	Both alive		0	ye	HIV negative	0.11		1					0.542094					1		urban	referral hospital	1	0	0	mother/father	0	0	0	0	-0.54	-1.1	0.24
32	Both alive		0	ye	HIV negative	0.11		1			1		0.637919	1		1		1		urban	referral hospital	1	0	0	mother/father	0		0		-0.83
32	Both alive		0	ye	HIV negative	0.11					1		0.714579	1		1				urban	referral hospital	1	0	0	mother/father	0	1	0	0	-0.43	-3.16	2
32	Both alive		0	ye	HIV negative	0.11					1		0.867899	1		1		1		urban	referral hospital	1	0	0	mother/father	0	0	0	0	-0.79	-1.21	-0.22
32	Both alive		0	ye	HIV negative	0.11							0.944559	1		1		1		urban	referral hospital	1	0	0	mother/father	0	0	0	0	-0.78	0.71	-1.53
32	Both alive		0	ye	HIV negative	0.11							1.09788					1		urban	referral hospital	1	0	0	mother/father	0	0	0	0	-0.85	-0.92	-0.61
32	Both alive		0	ye	HIV negative	0.11							1.32786	1	1	1		1		urban	referral hospital	1	0	0	mother/father	0	0	0	0	-0.7	-1.63	0.05
32	Both alive		0	ye	HIV negative	0.11							1.50582		1			1		urban	referral hospital	1	0	0	mother/father	0	0	0	0	-0.53	-1.3	0.1
32	Both alive		0	ye	HIV negative	0.11							1.58248	1	1	1		1		urban	referral hospital	1	0	0	mother/father	0	0	0	0	-0.35	-1.59	0.55
32	Both alive		0	ye	HIV negative	0.11							2.11636	1	1	1		1		urban	referral hospital	1	0	0	mother/father	0		0		-0.55
32	Both alive		0	ye	HIV negative	0.11			1				2.59274							urban	referral hospital	1	0	0	mother/father	0	0	0	0	0.05	-1.82	1.45
32	Only mother deceased		0	ye	HIV negative	0.11			1				3.1896							urban	referral hospital	1	0	0	mother/father	0	0	0	0	0.37	-1.69	1.85
32	Only mother deceased		0	ye	HIV negative	0.11			1				3.34292							urban	referral hospital	1	0	0	mother/father	0	0	0	0	0.19	-1.71	1.65
32	Only mother deceased		0	ye	HIV negative	0.11			1				3.80014							urban	referral hospital	1	0	0	mother/father	0	0	0	0	-0.82	-1.02	-0.32
32	Only mother deceased		0	ye	HIV negative	0.11			1				4.10678							urban	referral hospital	1	0	0	mother/father	0	0	0	0	-1.12	-1.26	-0.52
33	Both alive		0		HIV negative	0.13					1		0.134155							urban	referral hospital	0	0	0		0	1	1	0	-2.98	-3.66	0.48
33	Both alive		0		HIV negative	0.13					1		0.210815							urban	referral hospital	0	0	0	mother/father	0	1	0	0	-1.95	-2.21	0.03
33	Both alive		0		HIV negative	0.13					1		0.287474			1				urban	referral hospital	0	0	0	mother/father	0	1	0	0	-1.38	-2.29	0.73
33	Both alive		0		HIV negative	0.13					1		0.402464	1		1		1		urban	referral hospital	0	0	0	mother/father	0	0	0	0	-1.05	-0.33	-1.09
33	Both alive		0		HIV negative	0.13	1				1		0.555784	1		1				urban	referral hospital	0	0	0	mother/father	0	0	0	0	-1.09	-1.65	-0.02
33	Both alive		0		HIV negative	0.13					1		0.632444	1		1		1		urban	referral hospital	0	0	0	mother/father	0	1	0	0	-1.54	-3.48	1.09
33	Both alive		0		HIV negative	0.13					1		0.706366	1		1				urban	referral hospital	0	0	0	mother/father	0	1	0	0	-0.62	-2.9	1.53
33	Both alive		0		HIV negative	0.13					1		0.859685			1		1		urban	referral hospital	0	0	0	mother/father	0	0	0	0	-0.55	-1.16	0.06
33	Both alive		0		HIV negative	0.13							1.01848	1		1		1		urban	referral hospital	0	0	0	mother/father	0	0	0	0	0	-1.27	0.79
34	Both alive	no	0	ye	HIV negative	0.09					1		0.0930869							urban	referral hospital	1	0	0	mother/father	0	1	1	1	-4.2	-3.63	-2.26
34	Both alive	no	0	ye	HIV negative	0.09					1		0.131417							urban	referral hospital	1	0	0	mother/father	0	1	1		-4	-4.36
34	Both alive	no	0	ye	HIV negative	0.09					1		0.208077							urban	referral hospital	1	0	0	mother/father	0	1	1	0	-3.64	-4.1	0.16
34	Both alive	no	0	ye	HIV negative	0.09					1		0.284736							urban	referral hospital	1	0	0	mother/father	0	1	1	0	-2.97	-3.66	0.44
34	Both alive	no	0	ye	HIV negative	0.09					1		0.399726					1		urban	referral hospital	1	0	0	mother/father	0	1	1	0	-2.2	-3.47	0.83
34	Both alive	no	0	ye	HIV negative	0.09					1		0.514716	1		1				urban	referral hospital	1	0	0	mother/father	0	1	1	0	-2.27	-2.2	-1
34	Both alive	no	0	ye	HIV negative	0.09					1		0.591376	1		1		1		urban	referral hospital	1	0	0	mother/father	0	1	1	0	-2.63	-2.99	-0.77
34	Both alive	no	0	ye	HIV negative	0.09							0.668036	1		1		1		urban	referral hospital	1	0	0	mother/father	0	1	1	0	-2.87	-2.44	-1.78
34	Both alive	no	0	ye	HIV negative	0.09							0.744695			1		1		urban	referral hospital	1	0	0	mother/father	0	1	1	1	-3.07	-2.51	-2.09
34	Both alive	no	0	ye	HIV negative	0.09							0.898015			1		1		urban	referral hospital	1	0	0	mother/father	0	1	1	0	-2.55	-2.19	-1.84
34	Both alive	no	0	ye	HIV negative	0.09							1.31964	1	1	1		1		urban	referral hospital	1	0	0	mother/father	0	1	1	0	-2.46	-2.31	-1.83
34	Both alive	no	0	ye	HIV negative	0.09							1.32238	1		1		1		urban	referral hospital	1	0	0	mother/father	0	1	1	0	-2.47	-2.32	-1.83
35	Both alive	no	0	ye	HIV infected	0					1		0							urban	referral hospital	1	0	0	mother/father	0	1	0		-1.73	-2.76
35	Both alive	no	0	ye	HIV infected	0					1		0.117728							urban	referral hospital	1	0	0	mother/father	0	0	0	0	0.3	-1.85	2.79
35	Both alive	no	0	ye	HIV infected	0					1		0.142368							urban	referral hospital	1	0	0	mother/father	0	0	0		0.03	-0.58
35	Both alive	no	0	ye	HIV infected	0	1				1		0.194387							urban	referral hospital	1	0	0	mother/father	0	0	0	0	0.16	-0.99	1.42
35	Both alive	no	0	ye	HIV infected	0					1		0.240931							urban	referral hospital	1	0	0	mother/father	0	0	0	0	0.03	-1.68	1.97
35	Both alive	no	0	ye	HIV infected	0					1		0.347707							urban	referral hospital	1	0	0	mother/father	0	0	0	0	-0.27	-0.67	0.3
35	Both alive	no	0	ye	HIV infected	0					1		0.427105							urban	referral hospital	1	0	0	mother/father	0	0	0	0	-0.55	-0.56	-0.19
35	Both alive	no	0	ye	HIV infected	0					1		0.503765							urban	referral hospital	1	0	0	mother/father	0	0	0	0	-0.48	-0.35	-0.29
35	Both alive	no	0	ye	HIV infected	0					1		0.536619	1		1				urban	referral hospital	1	0	0	mother/father	0	0	0	0	-0.52	0.25	-0.81
35	Both alive	no	0	ye	HIV infected	0					1		0.580424	1		1		1		urban	referral hospital	1	0	0	mother/father	0	0	0	0	-0.48	-0.53	-0.16
35	Both alive	no	0	ye	HIV infected	0							0.599589	1		1		1		urban	referral hospital	1	0	0	mother/father	0	0	0	0	-0.67	-0.68	-0.32
35	Both alive	no	0	ye	HIV infected	0					1		0.731006							urban	referral hospital	1	0	0	mother/father	0	0	0	0	-0.59	0.07	-0.8
35	Both alive	no	0	ye	HIV infected	0					1		0.788501	1						urban	referral hospital	1	0	0	mother/father	0	0	0	0	-0.56	0.09	-0.78
35	Both alive	no	0	ye	HIV infected	0					1		0.848734	1		1		1		urban	referral hospital	1	0	0	mother/father	0	0	0	0	-0.95	-0.29	-1.08
35	Both alive	no	0	ye	HIV infected	0					1		0.925394					1		urban	referral hospital	1	0	0	mother/father	0		0		-0.73
35	Both alive	no	0	ye	HIV infected	0							1.01848		1			1		urban	referral hospital	1	0	0		0	0	0	0	-0.18	-0.88	0.29
35	Both alive	no	0	ye	HIV infected	0							1.02669	1	1	1		1		urban	referral hospital	1	0	0		0	0	0	0	-0.68	-0.16	-0.86
35	Both alive	no	0	ye	HIV infected	0							1.09514	1	1	1		1		urban	referral hospital	1	0	0	mother/father	0	0	0	0	-0.46	-0.9	-0.08
35	Both alive	no	0	ye	HIV infected	0							1.1718		1			1		urban	referral hospital	1	0	0	mother/father	0	1	0	0	-0.73	-2.03	0.3
35	Both alive	no	0	ye	HIV infected	0							1.24846	1	1	1		1		urban	referral hospital	1	0	0	mother/father	0	0	0	0	-0.71	0.19	-1.11
35	Both alive	no	0	ye	HIV infected	0							1.40178	1	1	1		1		urban	referral hospital	1	0	0	mother/father	0	0	0	0	-0.86	-1.23	-0.41
35	Both alive	no	0	ye	HIV infected	0							1.47844		1			1		urban	referral hospital	1	0	0	mother/father	0		0		-0.48
35	Both alive	no	0	ye	HIV infected	0				1076			1.64819	1	1	1		1		urban	referral hospital	1	0	0	mother/father	0	0	0	0	-0.48	-0.5	-0.33
35	Both alive	no	0	ye	HIV infected	0							1.74675	1	1	1		1		urban	referral hospital	1	0	0	mother/father	0	0	0	0	-0.42	-0.86	0
35	Both alive	no	0	ye	HIV infected	0							1.82341		1			1		urban	referral hospital	1	0	0	mother/father	0	0	0	0	-0.33	-0.48	-0.15
35	Both alive	no	0	ye	HIV infected	0							2.02053					1		urban	referral hospital	1	0	0	mother/father	0	0	0	0	-0.38	-1.12	0.27
35	Both alive	no	0	ye	HIV infected	0							2.10815	1	1	1		1		urban	referral hospital	1	0	0	mother/father	0	0	0	0	-0.92	-1.17	-0.43
35	Both alive	no	0	ye	HIV infected	0							2.11088							urban	referral hospital	1	0	0		0
35	Both alive	no	0	ye	HIV infected	0							2.14921							urban	referral hospital	1	0	0		0
35	Both alive	no	0	ye	HIV infected	0							2.27242							urban	referral hospital	1	0	0		0
35	Both alive	no	0	ye	HIV infected	0			1	1777			2.33812							urban	referral hospital	1	0	0	mother/father	0	0	0	0	0.43	-1.21	1.45
35	Both alive	no	0	ye	HIV infected	0			1				2.5681							urban	referral hospital	1	0	0	mother/father	0	0	0	0	-0.56	-1.07	-0.02
35	Both alive	no	0	ye	HIV infected	0			1				2.81725					1		urban	referral hospital	1	0	0	mother/father	0	0	0	0	0.32	-1.21	1.33
35	Both alive	no	0	ye	HIV infected	0			1				3.12663							urban	referral hospital	1	0	0	mother/father	0	0	0	0	-0.65	-1.57	0.31
35	Both alive	no	0	ye	HIV infected	0							3.29911			1		1		urban	referral hospital	1	0	0	mother/father	0	0	0	0	0.24	-0.88	1.04
35	Both alive	no	0	ye	HIV infected	0			1				3.60575							urban	referral hospital	1	0	0	mother/father	0	0	0	0	0.81	0.04	1.19
35	Both alive	no	0	ye	HIV infected	0			1				3.87406							urban	referral hospital	1	0	0	mother/father	0	0	0	0	-0.63	-0.2	-0.75
35	Both alive	no	0	ye	HIV infected	0			1				4.10404							urban	referral hospital	1	0	0	mother/father	0	0	0	0	1.07	-0.8	2.34
35	Both alive	no	0	ye	HIV infected	0			1				4.33402					1		urban	referral hospital	1	0	0	mother/father	0	0	0	0	0.85	-0.24	1.52
35	Both alive	no	0	ye	HIV infected	0							4.61875							urban	referral hospital	1	0	0		0
35	Both alive	no	0	ye	HIV infected	0			1				4.64066							urban	referral hospital	1	0	0	mother/father	0	0	0	0	0.92	-0.46	1.84
35	Both alive	no	0	ye	HIV infected	0							4.84873					1		urban	referral hospital	1	0	0	mother/father	0	0	0	0	-0.35	-0.52	-0.08
36	Both alive	unknown	0	no	HIV negative	0.32							0.320329	1						urban	referral hospital	0	0	0	mother/father	0	1	0	0	-1.44	-2.67	1.03
36	Both alive	unknown	0	no	HIV negative	0.32							0.380561							urban	referral hospital	0	0	0		0
36	Both alive	unknown	0	no	HIV negative	0.32							0.454483	1		1		1		urban	referral hospital	0	0	0	mother/father	0	1	1	0	-2.88	-3.05	-0.75
36	Both alive	unknown	0	no	HIV negative	0.32							0.531143	1		1		1		urban	referral hospital	0	0	0	mother/father	0	1	1	0	-3.13	-3.21	-1.07
36	Both alive	unknown	0	no	HIV negative	0.32							0.536619							urban	referral hospital	0	0	0		0
36	Both alive	unknown	0	no	HIV negative	0.32							0.607803	1				1		urban	referral hospital	0	0	0	mother/father	0	1	1	0	-3.6	-3.32	-1.82
36	Both alive	unknown	0	no	HIV negative	0.32							0.665298			1		1		urban	referral hospital	0	0	0	mother/father	0	0	1	1	-4.1	-1.15	-4.7
36	Both alive	unknown	0	no	HIV negative	0.32							0.761123	1		1		1		urban	referral hospital	0	0	0	mother/father	0	1	1	1	-4.94	-4.26	-3.32
36	Both alive	unknown	0	no	HIV negative	0.32							1.02943			1		1		urban	referral hospital	0	0	0	mother/father	0	1	1	0	-3.43	-3.64	-1.88
36	Both alive	unknown	0	no	HIV negative	0.32							1.18275	1		1		1		urban	referral hospital	0	0	0	sibling	0	1	1	0	-3.52	-4.31	-1.5
36	Both alive	unknown	0	no	HIV negative	0.32							1.33607	1	1	1		1		urban	referral hospital	0	0	0		0	1	1	0	-3.48	-4.52	-1.31
36	Both alive	unknown	0	no	HIV negative	0.32							1.53046		1					urban	referral hospital	0	0	0		0	1	1	0	-3.28	-4.82	-0.81
36	Both alive	unknown	0	no	HIV negative	0.32							1.70842					1		urban	referral hospital	0	0	0		0	1	1	1	-3.62	-4.01	-2.04
37	Both alive	unknown	1		HIV negative	0.32							0.320329	1						urban	referral hospital	0	0	0	mother/father	0	1	1	0	-3.27	-3.15	-1.04
37	Both alive	unknown	1		HIV negative	0.32							0.380561	1		1		1		urban	referral hospital	0	0	0	mother/father	0	1	1	0	-3.44	-3.37	-1.21
37	Both alive	unknown	1		HIV negative	0.32							0.454483	1		1				urban	referral hospital	0	0	0	mother/father	0	1	1		-4.95	-3.16
37	Both alive	unknown	1		HIV negative	0.32							0.531143	1		1		1		urban	referral hospital	0	0	0	mother/father	0	1	1	1	-4.42	-4.28	-2.13
37	Both alive	unknown	1		HIV negative	0.32							0.607803			1		1		urban	referral hospital	0	0	0	mother/father	0	1	1	1	-5.12	-4.4	-3.56
37	Both alive	unknown	1		HIV negative	0.32							0.684463			1		1		urban	referral hospital	0	0	0	mother/father	0	1	1	1	-4.94	-4.92	-2.76
37	Both alive	unknown	1		HIV negative	0.32							1.02943	1		1				urban	referral hospital	0	0	0	mother/father	0	1	1	1	-4.81	-5.08	-3.1
37	Both alive	unknown	1		HIV negative	0.32							1.18275	1		1		1		urban	referral hospital	0	0	0	sibling	0	1	1	1	-4.84	-5.33	-3.08
37	Both alive	unknown	1		HIV negative	0.32							1.33607	1	1	1		1		urban	referral hospital	0	0	0	mother/father	0	1	1	1	-4.4	-5.51	-2.19
37	Both alive	unknown	1		HIV negative	0.32							1.53046		1					urban	referral hospital	0	0	0		0	1	1	1	-4.69	-5.38	-2.98
37	Both alive	unknown	1		HIV negative	0.32							1.70842	1	1	1		1		urban	referral hospital	0	0	0		0	1	1	1	-5.13	-5.16	-4.03
38	Both alive	unknown	0	ye	HIV negative	0.13					1		0.131417							urban	referral hospital	0	0	0	mother/father	1	1	0	0	-1.68	-3.36	1.98
38	Both alive	unknown	0	ye	HIV negative	0.13					1		0.197125							urban	referral hospital	0	0	0	mother/father	1		0		-0.93
38	Both alive	unknown	0	ye	HIV negative	0.13					1		0.273785	1		1		1		urban	referral hospital	0	0	0	mother/father	1		0		-0.8
38	Both alive	unknown	0	ye	HIV negative	0.13							0.503765	1		1		1		urban	referral hospital	0	0	0	mother/father	1	0	0	0	-1.77	-1.24	-1.28
38	Both alive	unknown	0	ye	HIV negative	0.13		1					0.544832							urban	referral hospital	0	0	0	mother/father	1	0	0	0	-1.56	-1.56	-0.72
38	Both alive	unknown	0	ye	HIV negative	0.13					1		0.580424	1		1		1		urban	referral hospital	0	0	0	mother/father	1	0	0	0	-1.72	-0.53	-1.86
38	Both alive	unknown	0	ye	HIV negative	0.13					1		0.651608	1		1	1	1		urban	referral hospital	0	0	0	mother/father	1	0	0	1	-1.75	0.22	-2.5
38	Both alive	unknown	0	ye	HIV negative	0.13							0.689938	1		1	1	1		urban	referral hospital	0	0	0	mother/father	1	0	0	0	-1.38	-0.48	-1.47
38	Both alive	unknown	0	ye	HIV negative	0.13					1		0.766598	1		1		1		urban	referral hospital	0	0	0	mother/father	1	1	1	0	-2.56	-2.23	-1.68
38	Both alive	unknown	0	ye	HIV negative	0.13							0.80219	1		1		1		urban	referral hospital	0	0	0	mother/father	1	0	1	0	-2	-1.63	-1.48
38	Both alive	unknown	0	ye	HIV negative	0.13							0.977413	1		1		1		urban	referral hospital	0	0	0	mother/father	1	0	1	1	-2.24	-0.66	-2.67
38	Both alive	unknown	0	ye	HIV negative	0.13							1.05407		1	1		1		urban	referral hospital	0	0	0	mother/father	1	0	1	0	-2.01	-1.84	-1.5
38	Both alive	unknown	0	ye	HIV negative	0.13							1.12799			1		1		urban	referral hospital	0	0	0	mother/father	1	1	1	0	-2.13	-2.2	-1.42
38	Both alive	unknown	0	ye	HIV negative	0.13							1.20739	1	1	1		1		urban	referral hospital	0	0	0	mother/father	1	0	0	0	-1.74	-1.82	-1.21
38	Both alive	unknown	0	ye	HIV negative	0.13							1.51129		1			1		urban	referral hospital	0	0	0	mother/father	1	1	1	0	-2.09	-2.35	-1.28
38	Both alive	unknown	0	ye	HIV negative	0.13							1.66461					1		urban	referral hospital	0	0	0	mother/father	1	0	1	1	-2.41	-1.55	-2.23
38	Both alive	unknown	0	ye	HIV negative	0.13							2.13279					1		urban	referral hospital	0	0	0	mother/father	1	0	0	0	-1.37	-1.54	-0.74
38	Both alive	unknown	0	ye	HIV negative	0.13							2.58453					1		urban	referral hospital	0	0	0	mother/father	1	0	0	0	-1.3	-1.8	-0.4
39	Both alive	no	1	no	HIV negative	0.07					1		0.0657084							urban	referral hospital	0	0	0	mother/father	0	0	0	0	2.26	1.64	1.13
39	Both alive	no	1	no	HIV negative	0.07					1		0.145106							urban	referral hospital	0	0	0	mother/father	0	0	0	0	2.36	2.74	0.56
39	Both alive	no	1	no	HIV negative	0.07					1		0.221766							urban	referral hospital	0	0	0	mother/father	0	0	0	0	2.18	2.23	1
39	Both alive	no	1	no	HIV negative	0.07	1				1		0.295688							urban	referral hospital	0	0	0	mother/father	0	0	0	0	2.06	2.01	1.13
39	Both alive	no	1	no	HIV negative	0.07					1		0.416153							urban	referral hospital	0	0	0	mother/father	0	0	0	0	1.02	1.95	-0.03
39	Both alive	no	1	no	HIV negative	0.07					1		0.490075							urban	referral hospital	0	0	0	mother/father	0	0	0	0	1.32	2.14	0.31
39	Both alive	no	1	no	HIV negative	0.07					1		0.66256	1		1		1		urban	referral hospital	0	0	0	mother/father	0	0	0	0	1.21	0.67	1.19
39	Both alive	no	1	no	HIV negative	0.07							0.873374	1		1		1		urban	referral hospital	0	0	0	mother/father	0	0	0	0	0.21	0.91	-0.26
39	Both alive	no	1	no	HIV negative	0.07							0.971937	1		1		1		urban	referral hospital	0	0	0		0	0	0	0	0.4	0.28	0.36
39	Both alive	no	1	no	HIV negative	0.07							1.16085		1			1		urban	referral hospital	0	0	0	mother/father	0	0	0	0	0.37	0.82	0.06
39	Both alive	no	1	no	HIV negative	0.07							1.33333	1	1	1		1		urban	referral hospital	0	0	0	mother/father	0	0	0	0	-0.37	0.5	-0.74
39	Both alive	no	1	no	HIV negative	0.07							1.50582	1	1	1		1		urban	referral hospital	0	0	0	mother/father	0	0	0	0	0.36	-0.49	0.83
39	Both alive	no	1	no	HIV negative	0.07	1						1.66461	1	1	1		1		urban	referral hospital	0	0	0	mother/father	0	0	0	0	0.87	-0.06	1.24
40	Both alive	no	0	no	HIV infected	0.79					1		0.785763	1		1		1		urban	referral hospital	0	0	0	mother/father	0	0	1	1	-2.35	-1.12	-2.36
40	Both alive	no	0	no	HIV infected	0.79							0.867899	1		1		1		urban	referral hospital	0	0	0	mother/father	0	0	0	0	-1.82	-1.62	-1.3
40	Both alive	no	0	no	HIV infected	0.79							0.95551	1		1		1		urban	referral hospital	0	0	0	mother/father	0	0	0	0	-1.94	-1.32	-1.75
40	Both alive	no	0	no	HIV infected	0.79					1		1.00205	1		1		1		urban	referral hospital	0	0	0	mother/father	0	1	0	0	-1.7	-2.35	-0.66
40	Both alive	no	0	no	HIV infected	0.79							1.07871			1		1		urban	referral hospital	0	0	0	mother/father	0	0	0	0	-1.22	-1.96	-0.36
40	Both alive	no	0	no	HIV infected	0.79							1.16632	1		1		1		urban	referral hospital	0	0	0	mother/father	0	0	0	0	-1.01	-0.89	-0.86
40	Both alive	no	0	no	HIV infected	0.79							1.2512	1		1		1		urban	referral hospital	0	0	0	mother/father	0	0	0	0	-0.81	-1.29	-0.33
40	Both alive	no	0	no	HIV infected	0.79							1.30595	1		1		1		urban	referral hospital	0	0	0	mother/father	0	1	0	0	-0.93	-2.25	0.17
40	Both alive	no	0	no	HIV infected	0.79							2.66119							urban	county/sub-county	0	0	0		0
40	Both alive	no	0	no	HIV infected	0.79							2.78439							urban	county/sub-county	0	0	0	mother/father	0	0	0	0	-1.57	-0.87	-1.61
40	Both alive	no	0	no	HIV infected	0.79			1				2.81725							urban	county/sub-county	0	0	0	mother/father	0	1	0	0	-0.9	-2.29	0.58
40	Both alive	no	0	no	HIV infected	0.79							2.84189	1				1		urban	county/sub-county	0	0	0	mother/father	0	0	0	0	-0.29	-1.8	0.98
40	Both alive	no	0	no	HIV infected	0.79			1				2.9295							urban	county/sub-county	0	0	0	mother/father	0		0		0.17
40	Both alive	no	0	no	HIV infected	0.79			1				3.29363							urban	county/sub-county	0	0	0	mother/father	0		0		-0.85
40	Both alive	no	0	no	HIV infected	0.79			1				3.54278							urban	county/sub-county	0	0	0	mother/father	0		0		-0.55
40	Both alive	no	0	no	HIV infected	0.79			1				3.6386							urban	county/sub-county	0	0	0	mother/father	0		0		-0.14
40	Both alive	no	0	no	HIV infected	0.79			1				3.72348							urban	county/sub-county	0	0	0	mother/father	0		0		-0.74
40	Both alive	no	0	no	HIV infected	0.79			1				3.7755							urban	county/sub-county	0	0	0	mother/father	0	1	0	0	-0.8	-2.41	0.91
40	Both alive	no	0	no	HIV infected	0.79			1				3.8193							urban	county/sub-county	0	0	0	mother/father	0	0	0	0	-0.84	-0.58	-0.73
40	Both alive	no	0	no	HIV infected	0.79			1				4.51198							urban	referral hospital	0	0	0	mother/father	0	0	0	0	0.69	-0.5	1.52
40	Both alive	no	0	no	HIV infected	0.79			1				4.55852					1		urban	referral hospital	0	0	0	mother/father	0	0				-0.56
40	Both alive	no	0	no	HIV infected	0.79			1				4.63518							urban	referral hospital	0	0	0	mother/father	0	0	0	0	0.92	-0.23	1.63
41	Both alive	no	1	ye	HIV negative	0.02					1		0.0164271							urban	referral hospital	1	0	0	mother/father	0	1	0	0	-0.95	-2.6	1.5
41	Both alive	no	1	ye	HIV negative	0.02					1		0.131417							urban	referral hospital	1	0	0	mother/father	0	0	0	0	-1.56	-1.5	-0.19
41	Both alive	no	1	ye	HIV negative	0.02					1		0.169747							urban	referral hospital	1	0	0	mother/father	0	1	0		-1.23	-5.27
41	Both alive	no	1	ye	HIV negative	0.02		1			1		0.210815							urban	referral hospital	1	0	0	mother/father	0	0	0	0	-1.85	-1.03	-1.47
41	Both alive	no	1	ye	HIV negative	0.02		1					0.229979							urban	referral hospital	1	0	0	mother/father	0	0	0	0	-1.46	-1.75	0.04
41	Both alive	no	1	ye	HIV negative	0.02		1					0.303901							urban	referral hospital	1	0	0	mother/father	0	0	0	0	-1.08	-0.04	-1.51
41	Both alive	no	1	ye	HIV negative	0.02		1					0.402464							urban	referral hospital	1	0	0	mother/father	0	0	0	0	-1.19	-1.23	-0.51
41	Both alive	no	1	ye	HIV negative	0.02		1					0.479124	1						urban	referral hospital	1	0	0	mother/father	0	1	0	0	-1.15	-2.44	0.67
41	Both alive	no	1	ye	HIV negative	0.02							0.555784	1		1		1		urban	referral hospital	1	0	0	mother/father	0	0	1	1	-2.08	-0.77	-2.19
41	Both alive	no	1	ye	HIV negative	0.02							0.72553				1	1		urban	referral hospital	1	0	0	mother/father	0	0	1	1	-2.49	-0.26	-3.23
41	Both alive	no	1	ye	HIV negative	0.02							0.785763	1		1		1		urban	referral hospital	1	0	0	mother/father	0	0	1	1	-2.96	-1.57	-2.94
41	Both alive	no	1	ye	HIV negative	0.02							0.958248	1		1		1		urban	referral hospital	1	0	0	mother/father	0	1	1	0	-2.18	-2.19	-1.44
41	Both alive	no	1	ye	HIV negative	0.02							1.18823		1			1		urban	referral hospital	1	0	0	mother/father	0	0	1	1	-2.27	-1.34	-2.3
42	Both alive	no	1	ye	HIV negative	0.01					1		0.0136893							urban	referral hospital	1	0	0	mother/father	0	0	0	0	-0.04	-0.93	0.91
42	Both alive	no	1	ye	HIV negative	0.01					1		0.128679							urban	referral hospital	1	0	0	mother/father	0	0	0	0	-0.17	-0.43	0.39
42	Both alive	no	1	ye	HIV negative	0.01					1		0.205339							urban	referral hospital	1	0	0	mother/father	0	0	0	0	-0.1	0.05	-0.18
42	Both alive	no	1	ye	HIV negative	0.01					1		0.281999							urban	referral hospital	1	0	0	mother/father	0	0	0	0	-0.18	0.28	-0.51
42	Both alive	no	1	ye	HIV negative	0.01					1		0.325804							urban	referral hospital	1	0	0	mother/father	0	0	0	0	0.06	-0.81	0.84
42	Both alive	no	1	ye	HIV negative	0.01					1		0.588638	1		1		1		urban	referral hospital	1	0	0	mother/father	0	1	0	0	-1.07	-2.42	0.62
42	Both alive	no	1	ye	HIV negative	0.01							0.933607					1		urban	referral hospital	1	0	0	mother/father	0	0	0	0	-0.98	-1.62	-0.21
42	Both alive	no	1	ye	HIV negative	0.01							1.18549					1		urban	referral hospital	1	0	0	mother/father	0	0	0	0	-1.09	-0.52	-1.16
42	Both alive	no	1	ye	HIV negative	0.01							1.42916							urban	referral hospital	1	0	0		0
42	Both alive	no	1	ye	HIV negative	0.01							1.4319		1			1		urban	referral hospital	1	0	0	mother/father	0	0	0	0	-1.13	-0.54	-1.16
42	Both alive	no	1	ye	HIV negative	0.01							1.93566	1	1	1		1		urban	referral hospital	1	0	0	mother/father	0	0	0	0	-0.76	-1.94	0.34
43	Both alive	yes	0	ye	HIV negative	0.03					1		0.0273785							urban	referral hospital	0	0	0	mother/father	0	0	0	0	0.33	0.09	0.11
43	Both alive	yes	0	ye	HIV negative	0.03					1		0.120465							urban	referral hospital	0	0	0	mother/father	0	0	0	0	0.09	0.86	-0.87
43	Both alive	yes	0	ye	HIV negative	0.03					1		0.205339							urban	referral hospital	0	0	0	mother/father	0	0	0	0	-0.12	-0.19	0.1
43	Both alive	yes	0	ye	HIV negative	0.03					1		0.29295							urban	referral hospital	0	0	0	mother/father	0	0	0	0	-0.76	-0.95	-0.03
43	Both alive	yes	0	ye	HIV negative	0.03					1		0.36961							urban	referral hospital	0	0	0	mother/father	0	0	0	0	-0.82	0.93	-1.88
43	Both alive	yes	0	ye	HIV negative	0.03					1		0.54757	1		1		1		urban	referral hospital	0	0	0	mother/father	0	0	0	0	-1.05	-0.28	-1.14
43	Both alive	yes	0	ye	HIV negative	0.03							0.607803							urban	referral hospital	0	0	0		0
43	Both alive	yes	0	ye	HIV negative	0.03							0.780287			1		1		urban	referral hospital	0	0	0	mother/father	0	0	0	0	-1.2	-1.08	-0.81
43	Both alive	yes	0	ye	HIV negative	0.03							0.876112	1		1		1		urban	referral hospital	0	0	0	mother/father	0	1	0	0	-1.14	-2.06	-0.04
43	Both alive	yes	0	ye	HIV negative	0.03							1.11978	1	1	1		1		urban	referral hospital	0	0	0	mother/father	0	0	0	0	-1.76	-1.78	-1.23
43	Both alive	yes	0	ye	HIV negative	0.03							1.42368			1		1		urban	referral hospital	0	0	0	mother/father	0	0	0	0	-1.9	-1.32	-1.77
43	Both alive	yes	0	ye	HIV negative	0.03							1.52772	1		1		1		urban	referral hospital	0	0	0	mother/father	0	1	0	0	-1.12	-3.78	1.06
43	Both alive	yes	0	ye	HIV negative	0.03							1.68104					1		urban	referral hospital	0	0	0	mother/father	0	1	1	0	-2.44	-3.27	-1.03
43	Both alive	yes	0	ye	HIV negative	0.03							1.85352	1	1	1		1		urban	referral hospital	0	0	0	mother/father	0		0		-1.76
43	Both alive	yes	0	ye	HIV negative	0.03			1				3.55373							urban	referral hospital	0	0	0	mother/father	0	0	0	0	-1.14	-0.84	-0.96
43	Both alive	yes	0	ye	HIV negative	0.03			1				4.07392							urban	referral hospital	0	0	0	mother/father	0	0	1	1	-2.28	-0.98	-2.53
44	Both alive	no	1		HIV infected	4.05							4.05476	1		1	1	1		rural	rural health clin	0	0	0	mother/father	0	1	0	0	0.25	-2.3	2.48
44	Both alive	no	1		HIV infected	4.05				808			4.05749							rural	rural health clin	0	0	0		0
44	Both alive	no	1		HIV infected	4.05				586			4.22724	1		1		1		rural	rural health clin	0	0	0	mother/father	0	1	0	0	-0.88	-2.29	0.79
44	Both alive	no	1		HIV infected	4.05							4.38056	1		1	1	1		rural	rural health clin	0	0	0	mother/father	0	1	0	0	-1.02	-2.38	0.69
44	Both alive	no	1		HIV infected	4.05							4.41889	1		1	1	1		rural	rural health clin	0	0	0	mother/father	0	0	0	0	-1.05	-0.71	-0.95
44	Both alive	no	1		HIV infected	4.05							4.47639	1		1		1		rural	rural health clin	0	0	0	mother/father	0	1	0	0	-0.6	-2.61	1.57
44	Both alive	no	1		HIV infected	4.05							4.62971	1		1		1		rural	rural health clin	0	0	0	mother/father	0	1	0	0	-1.22	-2.13	0.15
44	Both alive	no	1		HIV infected	4.05							4.78303	1		1	1	1		rural	rural health clin	0	0	0	mother/father	0	0	0	0	-0.62	-1.55	0.53
44	Both alive	no	1		HIV infected	4.05							4.93634	1		1	1	1		rural	rural health clin	0	0	0	mother/father	0	0	0	0	-0.6	-1.53	0.52
45	Both alive	unknown	0	ye	HIV negative	0.05					1		0.0465435							urban	referral hospital	1	0	0	mother/father	0	1	1	0	-2.36	-3.62	0.6
45	Both alive	unknown	0	ye	HIV negative	0.05					1		0.123203							urban	referral hospital	1	0	0	mother/father	0		1	0	-2.13		-0.89
45	Both alive	unknown	0	ye	HIV negative	0.05					1		0.199863							rural	rural health clin	1	0	0	mother/father	0		1		-2.36
45	Both alive	unknown	0	ye	HIV negative	0.05					1		0.380561							rural	rural health clin	1	0	0	mother/father	0
45	Both alive	unknown	0	ye	HIV negative	0.05							0.457221							rural	rural health clin	1	0	0	mother/father	0		0		-1.38
45	Both alive	unknown	0	ye	HIV negative	0.05							0.533881							rural	rural health clin	1	0	0	mother/father	0		0		-0.87
45	Both alive	unknown	0	ye	HIV negative	0.05					1		0.610541							rural	rural health clin	1	0	0	mother/father	0		0		-0.84
45	Both alive	unknown	0	ye	HIV negative	0.05					1		0.648871							rural	rural health clin	1	0	0	mother/father	0		0		-0.99
45	Both alive	unknown	0	ye	HIV negative	0.05							0.72553					1		rural	rural health clin	1	0	0	mother/father	0		0		-0.91
45	Both alive	unknown	0	ye	HIV negative	0.05							0.80219							rural	rural health clin	1	0	0	mother/father	0	1	0	0	-1.5	-3.67	1.01
45	Both alive	unknown	0	ye	HIV negative	0.05							0.95551							rural	rural health clin	1	0	0	mother/father	0		0		-1.7
45	Both alive	unknown	0	ye	HIV negative	0.05							1.0705		1					rural	rural health clin	1	0	0	mother/father	0		0		-1.53
45	Both alive	unknown	0	ye	HIV negative	0.05							1.13621		1			1		urban	referral hospital	1	0	0	mother/father	0	1	1	0	-2.27	-3.36	-0.65
45	Both alive	unknown	0	ye	HIV negative	0.05							1.33881	1	1	1		1		rural	rural health clin	1	0	0	mother/father	0		0		-1.71
45	Both alive	unknown	0	ye	HIV negative	0.05							1.42916		1					rural	county/sub-county	1	0	0	mother/father	0	1	0	0	-0.91	-2.04	0.05
45	Both alive	unknown	0	ye	HIV negative	0.05							1.50582		1			1		rural	county/sub-county	1	0	0		0		0		0.57
45	Both alive	unknown	0	ye	HIV negative	0.05							1.53867	1	1	1		1		urban	referral hospital	1	0	0	mother/father	0	1	0	0	-1.62	-2.11	-0.83
45	Both alive	unknown	0	ye	HIV negative	0.05							1.54415	1	1	1		1		rural	county/sub-county	1	0	0		0		0		-0.27
45	Both alive	unknown	0	ye	HIV negative	0.05							1.62081		1					rural	county/sub-county	1	0	0	mother/father	0		0		-0.42
46	Both alive	no	0	ye	HIV negative	0.03					1		0.0328542			1				rural	county/sub-county	1	0	0	mother/father	0	0	0	0	-1.05	-1.67	0.1
46	Both alive	no	0	ye	HIV negative	0.03					1		0.11499							rural	county/sub-county	1	0	0		0	0	0	0	-0.13	-1.04	1.18
46	Both alive	no	0	ye	HIV negative	0.03					1		0.186174							rural	county/sub-county	1	0	0	mother/father	0	0	0	0	-0.47	-1.34	1.02
46	Both alive	no	0	ye	HIV negative	0.03							0.262834							rural	county/sub-county	1	0	1	mother/father	0	0	0	0	-0.61	-1.03	0.3
46	Both alive	no	0	ye	HIV negative	0.03					1		0.339493							rural	county/sub-county	1	0	0	mother/father	0	0	0	0	0.05	-0.57	0.64
46	Both alive	no	0	ye	HIV negative	0.03					1		0.416153							rural	county/sub-county	1	0	0	mother/father	0	0	0	0	0.24	-0.91	1.16
46	Both alive	no	0	ye	HIV negative	0.03					1		0.492813			1				rural	county/sub-county	1	0	0	mother/father	0	0	0	0	-0.07	1.06	-0.81
46	Both alive	no	0	ye	HIV negative	0.03					1		0.577687			1				rural	county/sub-county	1	0	0	mother/father	0	0	0	0	-0.7	-0.51	-0.48
46	Both alive	no	0	ye	HIV negative	0.03					1		0.654346			1				rural	county/sub-county	1	0	0	mother/father	0	0	0	0	0.1	-0.23	0.35
46	Both alive	no	0	ye	HIV negative	0.03					1		0.731006	1		1				rural	county/sub-county	1	0	0	mother/father	0	0	0	0	0.33	-0.35	0.72
46	Both alive	no	0	ye	HIV negative	0.03					1		0.807666							rural	county/sub-county	1	0	0	mother/father	0	0	0	0	-0.83	-0.44	-0.8
46	Both alive	no	0	ye	HIV negative	0.03					1		0.884326	1		1				rural	county/sub-county	1	0	0	mother/father	0	0	0	0	-0.52	-0.91	-0.09
46	Both alive	no	0	ye	HIV negative	0.03					1		0.960986	1		1				rural	county/sub-county	1	0	0	mother/father	0	0	0	0	-0.32	-1.35	0.44
46	Both alive	no	0	ye	HIV negative	0.03							1.07598			1				rural	county/sub-county	1	0	0	mother/father	0	0	0	0	-0.61	-1.95	0.44
46	Both alive	no	0	ye	HIV negative	0.03							1.1718	1	1	1		1		rural	county/sub-county	1	0	0	mother/father	0	1	0	0	-0.54	-2.4	0.82
46	Both alive	no	0	ye	HIV negative	0.03							1.24846			1		1		rural	county/sub-county	1	0	0	mother/father	0	1	0	0	-0.53	-2.73	1.06
46	Both alive	no	0	ye	HIV negative	0.03							1.51677		1	1		1		rural	county/sub-county	1	0	0	mother/father	0	1	0	0	-0.3	-2.37	1.09
46	Both alive	no	0	ye	HIV negative	0.03							1.54689							rural	county/sub-county	1	0	0		0
46	Both alive	no	0	ye	HIV negative	0.03							1.74675			1		1		rural	county/sub-county	1	0	0	mother/father	0	1	0	0	-0.67	-2.49	0.76
47	Both alive	no	1	ye	HIV negative	0.01					1		0.0054757							rural	county/sub-county	1	0	0	mother/father	0	0	0	0	-1.4	-1.18	-0.99
47	Both alive	no	1	ye	HIV negative	0.01					1		0.120465							rural	county/sub-county	1	0	0	mother/father	0	0	0	0	-0.01	-0.75	1.09
47	Both alive	no	1	ye	HIV negative	0.01					1		0.197125							rural	county/sub-county	1	0	0	mother/father	0	0	0	0	-1.02	-1.28	0.17
47	Both alive	no	1	ye	HIV negative	0.01					1		0.273785							rural	county/sub-county	1	0	0	mother/father	0	0	0	0	-0.78	-1.55	0.59
47	Both alive	no	1	ye	HIV negative	0.01					1		0.388775							rural	county/sub-county	1	0	0	mother/father	0	0	0	0	0.53	3.68	-1.9
47	Both alive	no	1	ye	HIV negative	0.01					1		0.465435							rural	county/sub-county	1	0	0	mother/father	0	0	0	1	-1.2	3.79	-4.14
47	Both alive	no	1	ye	HIV negative	0.01					1		0.542094			1		1		rural	county/sub-county	1	0	0	mother/father	0	0	0	1	-1.74	3.05	-4.31
47	Both alive	no	1	ye	HIV negative	0.01					1		0.618754			1				rural	county/sub-county	1	0	0	mother/father	0	0	0	1	-1.32	2.39	-3.31
47	Both alive	no	1	ye	HIV negative	0.01					1		0.695414			1				rural	county/sub-county	1	0	0	mother/father	0	0	0	1	-1.02	2.67	-2.99
47	Both alive	no	1	ye	HIV negative	0.01							0.772074			1		1		rural	county/sub-county	1	0	0	mother/father	0	0	0	1	-1.51	2.08	-3.31
47	Both alive	no	1	ye	HIV negative	0.01					1		0.848734	1		1				rural	county/sub-county	1	0	0	mother/father	0	0	0	1	-1.63	1.52	-3.15
47	Both alive	no	1	ye	HIV negative	0.01					1		0.925394	1		1				rural	county/sub-county	1	0	0	mother/father	0	0	0	1	-1.51	1.43	-2.9
47	Both alive	no	1	ye	HIV negative	0.01							1.04038		1			1		rural	county/sub-county	1	0	0	mother/father	0	0	0	0	-0.74	1.12	-1.62
47	Both alive	no	1	ye	HIV negative	0.01							1.11704							rural	county/sub-county	1	0	0		0	0	0	0	-0.93	1.07	-1.84
47	Both alive	no	1	ye	HIV negative	0.01							1.12799							rural	county/sub-county	1	0	0		0
47	Both alive	no	1	ye	HIV negative	0.01							1.1937	1	1			1		rural	county/sub-county	1	0	0	mother/father	0	0	0	0	-1.11	0.24	-1.62
47	Both alive	no	1	ye	HIV negative	0.01							1.2512		1	1		1		rural	county/sub-county	1	0	0	mother/father	0	0	1	1	-2.3	0.33	-3.34
47	Both alive	no	1	ye	HIV negative	0.01							1.59617		1	1		1		rural	county/sub-county	1	0	0	mother/father	0	0	0	0	-0.14	-0.5	0.19
47	Both alive	no	1	ye	HIV negative	0.01							1.60164							rural	county/sub-county	1	0	0		0
48	Both alive	no	1	ye	HIV negative	1.74							1.7358	1		1				rural	county/sub-county	1	0	0	mother/father	0	0	0	1	-1.25	0.71	-2.31
48	Both alive	no	1	ye	HIV negative	1.74							1.77413			1		1		rural	county/sub-county	1	0	0	mother/father	0	0	0	1	-1.32	0.55	-2.31
48	Both alive	no	1	ye	HIV negative	1.74							1.85079					1		rural	county/sub-county	1	0	0	mother/father	0	0	0	0	0.15	0.26	0.01
48	Both alive	no	1	ye	HIV negative	1.74							1.92745	1		1		1		rural	county/sub-county	1	0	0	mother/father	0	0	0	0	0.02	-0.02	0.01
49	Both alive	unknown	1	ye	HIV negative	0.07					1		0.0657084							urban	referral hospital	1	0	0	mother/father	0	0	0	0	-0.71	-0.43	-0.61
49	Both alive	unknown	1	ye	HIV negative	0.07							0.109514							urban	referral hospital	1	0	0		0
49	Both alive	unknown	1	ye	HIV negative	0.07					1		0.123203							urban	referral hospital	1	0	0	mother/father	0	0	0	0	-0.87	-1.32	0.6
49	Both alive	unknown	1	ye	HIV negative	0.07					1		0.199863							urban	referral hospital	1	0	0	mother/father	0	0	0	0	-0.6	-0.84	0.18
49	Both alive	unknown	1	ye	HIV negative	0.07					1		0.276523							urban	referral hospital	1	0	0	mother/father	0	0	0	0	-0.39	0.36	-0.9
49	Both alive	unknown	1	ye	HIV negative	0.07					1		0.372348							urban	referral hospital	1	0	0	mother/father	0	0	0	0	-0.97	-0.9	-0.51
49	Both alive	unknown	1	ye	HIV negative	0.07					1		0.449008							urban	referral hospital	1	0	0	mother/father	0	0	0	0	-1.37	-1.22	-0.77
49	Both alive	unknown	1	ye	HIV negative	0.07					1		0.525667							urban	referral hospital	1	0	0	mother/father	0	0	0	0	-1.02	-0.75	-0.7
49	Both alive	unknown	1	ye	HIV negative	0.07					1		0.602327	1		1		1		urban	referral hospital	1	0	0	mother/father	0	0	0	0	-0.77	-1.15	-0.06
49	Both alive	unknown	1	ye	HIV negative	0.07	1				1		0.755647	1		1		1		urban	referral hospital	1	0	0	mother/father	0	0	0	0	-0.55	-0.69	-0.2
49	Both alive	unknown	1	ye	HIV negative	0.07					1		0.911704							urban	referral hospital	1	0	0	mother/father	0	0	0	0	0.2	-1.06	0.95
49	Both alive	unknown	1	ye	HIV negative	0.07	1				1		1.08145	1		1	1	1		urban	referral hospital	1	0	0	mother/father	0	0	0	0	0.39	-0.37	0.71
49	Both alive	unknown	1	ye	HIV negative	0.07							1.15537		1			1		urban	referral hospital	1	0	0	mother/father	0	0	0	0	0.39	-0.77	0.94
49	Both alive	unknown	1	ye	HIV negative	0.07							1.40726					1		urban	referral hospital	1	0	0	mother/father	0	0	0	0	0.08	-1.57	1.04
49	Both alive	unknown	1	ye	HIV negative	0.07							1.48392	1	1	1		1		urban	referral hospital	1	0	0		0		0		-0.08
49	Both alive	unknown	1	ye	HIV negative	0.07							1.57974	1	1	1		1		urban	referral hospital	1	0	0	mother/father	0	0	0	0	-0.03	-0.8	0.51
49	Both alive	unknown	1	ye	HIV negative	0.07							2.09719	1	1	1		1		urban	referral hospital	1	0	0	mother/father	0	0	0	0	-0.27	-0.04	-0.42
49	Both alive	unknown	1	ye	HIV negative	0.07			1				2.55715							urban	referral hospital	1	0	0	mother/father	0	0	0	0	-0.27	-0.13	-0.34
49	Both alive	unknown	1	ye	HIV negative	0.07			1				3.15127							urban	referral hospital	1	0	0	mother/father	0	0	0	0	0.19	-0.07	0.37
49	Both alive	unknown	1	ye	HIV negative	0.07			1				3.61123							urban	referral hospital	1	0	0	mother/father	0	0	0	0	-0.04	-0.11	0.07
49	Both alive	unknown	1	ye	HIV negative	0.07			1				4.10951							urban	referral hospital	1	0	0	mother/father	0	0	0	0	-0.78	0.46	-1.61
50	Both alive		1	no	HIV infected	1.01							1.01027			1		1		urban	referral hospital	0	0	0	mother/father	0	1	1	1	-5.02	-2.89	-5.27
50	Both alive		1	no	HIV infected	1.01				851			1.01574							urban	referral hospital	0	0	0		0
50	Only father deceased		1	no	HIV infected	1.01							1.04586	1		1	1	1		urban	referral hospital	0	0	0	mother/father	0	1				-3.49
50	Only father deceased		1	no	HIV infected	1.01							1.06502	1		1		1		urban	referral hospital	0	0	0	mother/father	0	1	1	1	-4.63	-3.17	-4.49
50	Only father deceased		1	no	HIV infected	1.01							1.08419			1		1		urban	referral hospital	0	0	0	mother/father	0	1	1	1	-4.43	-3.27	-4.11
50	Only father deceased		1	no	HIV infected	1.01							1.10335	1		1		1		urban	referral hospital	0	0	0	mother/father	0	1	1	1	-4.82	-2.95	-4.98
50	Only father deceased		1	no	HIV infected	1.01							1.14168	1		1		1		urban	referral hospital	0	0	0	mother/father	0	1	1	1	-5	-2.73	-5.43
50	Only father deceased		1	no	HIV infected	1.01							1.21834			1		1		urban	referral hospital	0	0	0	mother/father	0	1	1	1	-4.66	-3.88	-4.11
50	Only father deceased		1	no	HIV infected	1.01							1.25667	1		1		1		urban	referral hospital	0	0	0	mother/father	0	1	1	1	-4.84	-4.43	-3.98
50	Only father deceased		1	no	HIV infected	1.01							1.31417					1		urban	referral hospital	0	0	0	mother/father	0	1	1	1	-3.86	-3.49	-3.13
50	Only father deceased		1	no	HIV infected	1.01							1.40999	1		1		1		urban	referral hospital	0	0	0	mother/father	0	1	1	1	-3.52	-3.86	-2.3
50	Only father deceased		1	no	HIV infected	1.01							1.50582					1		urban	referral hospital	0	0	0	mother/father	0	1	1	1	-3.79	-3.45	-3.11
50	Only father deceased		1	no	HIV infected	1.01				763			1.60438	1		1		1		urban	referral hospital	0	0	0	mother/father	0	1	1	1	-4.47	-3.42	-4.24
50	Only father deceased		1	no	HIV infected	1.01							1.68104	1				1		urban	referral hospital	0	0	0	mother/father	0	1	1	1	-3.65	-4.02	-2.4
50	Only father deceased		1	no	HIV infected	1.01							1.7796	1		1		1		urban	referral hospital	0	0	0	mother/father	0	1	1	1	-3.69	-2.23	-3.74
50	Only father deceased		1	no	HIV infected	1.01							1.89185			1		1		urban	referral hospital	0	0	0	mother/father	0	1	1	1	-4.14	-3.25	-3.78
50	Only father deceased		1	no	HIV infected	1.01							2.04244		1					urban	referral hospital	0	0	0	mother/father	0	1	1	1	-4.24	-4.39	-3.06
50	Only father deceased		1	no	HIV infected	1.01							2.10541	1	1	1		1		urban	referral hospital	0	0	0	mother/father	0	1	1	1	-4.4	-3.26	-4.14
50	Only father deceased		1	no	HIV infected	1.01							2.1848					1		urban	referral hospital	0	0	0		0	1	1	1	-4.77	-2.5	-5.19
50	Only father deceased		1	no	HIV infected	1.01				627	1		2.25873							urban	referral hospital	0	0	0	mother/father	0	1	1	1	-4.84	-3.61	-4.6
50	Only father deceased		1	no	HIV infected	1.01							2.39014	1	1	1		1		urban	referral hospital	0	0	0	mother/father	0	1	1	1	-4.87	-3.28	-4.84
50	Only father deceased		1	no	HIV infected	1.01							2.46954		1			1		urban	referral hospital	0	0	0		0	1	1	1	-4.59	-4.63	-3.4
50	Only father deceased		1	no	HIV infected	1.01							2.50787		1			1		urban	referral hospital	0	0	0	mother/father	0	1	1	1	-4.45	-2.05	-5.1
50	Only father deceased		1	no	HIV infected	1.01							2.5462	1	1	1		1		urban	referral hospital	0	0	0	mother/father	0	1	1	1	-3.8	-4.47	-2.05
50	Only father deceased		1	no	HIV infected	1.01							2.62286		1			1		urban	referral hospital	0	0	0	mother/father	0	1	1	0	-3.45	-4.59	-1.32
50	Only father deceased		1	no	HIV infected	1.01							2.69952	1	1	1		1		urban	referral hospital	0	0	0	mother/father	0	1	1	0	-3.19	-4.15	-1.23
50	Only father deceased		1	no	HIV infected	1.01				1549			2.81451		1			1		urban	referral hospital	0	0	0	mother/father	0		1		-2.81
50	Only father deceased		1	no	HIV infected	1.01							2.89117	1	1	1		1		urban	referral hospital	0	0	0	mother/father	0
50	Only father deceased		1	no	HIV infected	1.01							3.12115		1			1		urban	referral hospital	0	0	0	mother/father	0	1	0	0	-1.61	-3.19	0.34
50	Only father deceased		1	no	HIV infected	1.01							3.27447					1		urban	referral hospital	0	0	0	mother/father	0	1	0	0	-1.78	-3.94	0.83
50	Only father deceased		1	no	HIV infected	1.01							3.44695					1		urban	referral hospital	0	0	0		0	1	1	0	-2.67	-2.68	-1.76
50	Only father deceased		1	no	HIV infected	1.01			1	1425			3.60027		1					urban	referral hospital	0	0	0	mother/father	0	1	0	0	-1.45	-2.88	0.34
50	Only father deceased		1	no	HIV infected	1.01			1				4.11773					1		urban	referral hospital	0	0	0	mother/father	0	1	0	0	-1.92	-3.68	0.45
50	Only father deceased		1	no	HIV infected	1.01			1				4.16701							urban	referral hospital	0	0	0	mother/father	0	1	1	0	-2.61	-2.92	-1.36
50	Only father deceased		1	no	HIV infected	1.01			1				4.19439					1		urban	referral hospital	0	0	0	mother/father	0	1	0	0	-1.4	-3.42	1.02
50	Only father deceased		1	no	HIV infected	1.01							4.30938					1		urban	referral hospital	0	0	0	mother/father	0	1	1	0	-2.08	-3.09	-0.34
50	Only father deceased		1	no	HIV infected	1.01			1				4.61602							urban	referral hospital	0	0	0	mother/father	0	1	1	0	-2.33	-3.23	-0.55
50	Only father deceased		1	no	HIV infected	1.01			1				4.87885							urban	referral hospital	0	0	0	mother/father	0	1	0	0	-1.95	-2.87	-0.27
51	Both alive		1	no	HIV infected	1.75				1344			1.75496			1		1		urban	referral hospital	0	0	0	mother/father	0	1	1	0	-2.63	-2.85	-1.73
51	Both alive		1	no	HIV infected	1.75							1.85079	1		1		1		urban	referral hospital	0	0	1	mother/father	0	1	1	0	-2.1	-2.8	-0.99
51	Both alive		1	no	HIV infected	1.75							1.90828	1		1		1		urban	referral hospital	0	0	0	mother/father	0	1	0	0	-1.55	-2.96	-0.1
51	Both alive		1	no	HIV infected	1.75							2.00411					1		urban	referral hospital	0	0	0	mother/father	0	1	1	0	-2.45	-2.99	-1.28
51	Both alive		1	no	HIV infected	1.75							2.13826	1		1		1		urban	referral hospital	0	0	0		0	1	1	0	-2.01	-3.02	-0.59
51	Both alive		1	no	HIV infected	1.75							2.19576	1		1		1		urban	referral hospital	0	0	0	mother/father	0	1	0	0	-1.84	-2.84	-0.44
51	Both alive		1	no	HIV infected	1.75							2.2642	1		1		1		urban	referral hospital	0	0	0	mother/father	0	1	0	0	-1.86	-3.01	-0.32
51	Both alive		1	no	HIV infected	1.75							2.42026	1		1		1		urban	referral hospital	0	0	0	mother/father	0	1	1	0	-2.33	-2.15	-1.67
51	Both alive		1	no	HIV infected	1.75							2.5024	1		1		1		urban	referral hospital	0	0	0	mother/father	0		1	0	-2.44		3.47
51	Both alive		1	no	HIV infected	1.75							2.55989			1		1		urban	referral hospital	0	0	0	mother/father	0	0	0	0	-1.7	-1.88	-1
51	Both alive		1	no	HIV infected	1.75							2.63655	1		1		1		urban	referral hospital	0	0	0	mother/father	0
51	Both alive		1	no	HIV infected	1.75							2.78166		1			1		urban	referral hospital	0	0	0	mother/father	0	1	0	0	-1.23	-2.61	0.34
51	Both alive		1	no	HIV infected	1.75							2.91581					1		urban	referral hospital	0	0	0	mother/father	0	1	1	0	-2.12	-2.57	-1
51	Both alive		1	no	HIV infected	1.75							3.10746					1		urban	referral hospital	0	0	0	mother/father	0	1	1	1	-3.12	-2.63	-2.51
51	Both alive		1	no	HIV infected	1.75							3.20602					1		urban	referral hospital	0	0	0	mother/father	0	1	0	0	-1.04	-2.01	0.11
51	Both alive		1	no	HIV infected	1.75							3.28268					1		urban	referral hospital	0	0	0	mother/father	0	0	0	0	-1.12	-1.88	-0.12
51	Both alive		1	no	HIV infected	1.75				1773			3.32649							urban	referral hospital	0	0	0		0
51	Both alive		1	no	HIV infected	1.75							3.33744		1			1		urban	referral hospital	0	0	0	mother/father	0	1	0	0	-1.18	-2.23	0.11
51	Both alive		1	no	HIV infected	1.75							3.45243	1	1	1		1		urban	referral hospital	0	0	0	mother/father	0	0	0	0	-1.3	-1.98	-0.27
51	Both alive		1	no	HIV infected	1.75							3.68241		1			1		urban	referral hospital	0	0	0	mother/father	0	0	0	0	1.08	-1.76	3.15
51	Both alive		1	no	HIV infected	1.75							3.89322	1	1	1		1		urban	referral hospital	0	0	0	mother/father	0	0	0	0	-1.42	-1.47	-0.83
51	Both alive		1	no	HIV infected	1.75			1				4.04928							urban	referral hospital	0	0	0	mother/father	0	0	0	0	0.26	-1.41	1.71
51	Both alive		1	no	HIV infected	1.75			1				4.29569	1						urban	referral hospital	0	0	0	mother/father	0	0	0	0	-0.2	-1.92	1.51
51	Both alive		1	no	HIV infected	1.75			1				4.49555							urban	referral hospital	0	0	0	mother/father	0	0	0	0	0.69	-1.14	2.14
51	Both alive		1	no	HIV infected	1.75			1				4.64887							urban	referral hospital	0	0	0	mother/father	0	0	0	1	-1.24	1.42	-3.32
51	Both alive		1	no	HIV infected	1.75			1				4.90897					1		urban	referral hospital	0	0	0	mother/father	0	0	0	0	-0.72	-1.17	-0.02
52	Both alive	no	1	ye	HIV negative	0.47					1		0.465435							urban	referral hospital	0	0	0	mother/father	0	0	0	0	0.82	1.44	0.11
52	Both alive	no	1	ye	HIV negative	0.47					1		0.629706	1		1		1		urban	referral hospital	0	0	0	mother/father	0	0	0	0	-0.31	0.01	-0.33
52	Both alive	no	1	ye	HIV negative	0.47					1		0.706366	1		1		1		urban	referral hospital	0	0	0	mother/father	0	0	0	0	-0.49	-1.92	0.84
52	Both alive	no	1	ye	HIV negative	0.47							0.824093	1		1		1		urban	referral hospital	0	0	0	mother/father	0	1	0	0	-0.66	-2.25	0.78
52	Both alive	no	1	ye	HIV negative	0.47							0.936345	1		1		1		urban	referral hospital	0	0	0	mother/father	0	0	0	0	-0.99	-1.64	-0.21
52	Both alive	no	1	ye	HIV negative	0.47							1.32786	1		1		1		urban	referral hospital	0	0	0	mother/father	0	0	0	0	-1.1	-0.83	-0.99
52	Both alive	no	1	ye	HIV negative	0.47							1.55784			1		1		rural	rural health clin	0	0	0	mother/father	0	1	0	0	-0.92	-3.63	1.14
52	Both alive	no	1	ye	HIV negative	0.47							1.71116					1		rural	rural health clin	0	0	0	mother/father	0	1	0	0	-1.21	-3.41	0.61
52	Both alive	no	1	ye	HIV negative	0.47							1.86448		1			1		rural	rural health clin	0	0	0	mother/father	0	1	0	0	-0.97	-2.84	0.6
52	Both alive	no	1	ye	HIV negative	0.47							1.94387	1		1		1		rural	rural health clin	0	0	0	mother/father	0	1	0	0	-0.86	-3.39	1.14
52	Both alive	no	1	ye	HIV negative	0.47							2.50787		1			1		rural	rural health clin	0	0	0	mother/father	0	1	0	0	-1.63	-3.52	0.47
53	Only mother deceased	unknown	0	un	HIV infected	3.01							3.00616			1		1		rural	rural health clin	0	0	0		0	1	0	0	-1.86	-2.65	-0.4
53	Only mother deceased	unknown	0	un	HIV infected	3.01							3.04449	1		1	1	1		rural	rural health clin	0	0	0	grandparent	0	1	0	0	-1.91	-2.72	-0.4
53	Only mother deceased	unknown	0	un	HIV infected	3.01							3.12115	1		1	1	1		rural	rural health clin	0	0	0	grandparent	0		0	1	-1.29		-2.31
53	Only mother deceased	unknown	0	un	HIV infected	3.01							3.23614	1		1		1		rural	rural health clin	0	0	0	mother/father	0	1	1	0	-2.52	-3.05	-0.93
53	Only mother deceased	unknown	0	un	HIV infected	3.01							3.38946	1		1	1	1		rural	rural health clin	0	0	0	grandparent	0	1	1	1	-3.88	-2.79	-3.29
53	Only mother deceased	unknown	0	un	HIV infected	3.01							3.46612	1		1	1	1		rural	rural health clin	0	0	0	grandparent	0	1	1	1	-3.94	-2.66	-3.52
53	Only mother deceased	unknown	0	un	HIV infected	3.01							3.54278	1		1	1	1		rural	rural health clin	0	0	0	mother/father	0	1	1	1	-3.24	-3.03	-2.02
53	Both deceased	unknown	0	un	HIV infected	3.01				669			3.61944	1		1	1	1		rural	rural health clin	0	0	0	grandparent	0	0	0	0	1.58	4.13	-1.31
53	Both deceased	unknown	0	un	HIV infected	3.01							3.6961	1		1	1	1		rural	rural health clin	0	0	0	grandparent	0	1	1	1	-3.74	-2.53	-3.36
53	Both deceased	unknown	0	un	HIV infected	3.01							3.77276	1		1		1		rural	rural health clin	0	0	0		0	1	1	1	-3.44	-2.64	-2.76
53	Both deceased	unknown	0	un	HIV infected	3.01							3.84942	1		1	1	1		rural	rural health clin	0	0	0	grandparent	0	1	1	0	-2.77	-2.51	-1.84
53	Both deceased	unknown	0	un	HIV infected	3.01							3.92608	1		1	1	1		rural	rural health clin	0	0	0	grandparent	0	1	1	0	-2.84	-2.62	-1.84
53	Both deceased	unknown	0	un	HIV infected	3.01							3.96441	1		1		1		rural	rural health clin	0	0	0	mother/father	0	1	1	1	-3.59	-2.44	-3.21
53	Both deceased	unknown	0	un	HIV infected	3.01							4.04107			1		1		rural	rural health clin	0	0	0	grandparent	0	1	1	0	-2.95	-2.78	-1.84
53	Both deceased	unknown	0	un	HIV infected	3.01							4.19439		1			1		rural	rural health clin	0	1	0	grandparent	0	1	1	0	-3.08	-2.98	-1.84
53	Both deceased	unknown	0	un	HIV infected	3.01							4.34771					1		rural	rural health clin	0	0	0		0	1	0	0	-1.9	-2.5	-0.54
53	Both deceased	unknown	0	un	HIV infected	3.01				564			4.35044							rural	rural health clin	0	0	0		0
53	Both deceased	unknown	0	un	HIV infected	3.01							4.50103					1		rural	rural health clin	0	0	0	mother/father	0	1	0	0	-1.47	-2.24	-0.12
53	Both deceased	unknown	0	un	HIV infected	3.01							4.57769			1		1		rural	rural health clin	0	0	0		0	1	1	1	-3.36	-3	-2.28
53	Both deceased	unknown	0	un	HIV infected	3.01							4.73101			1		1		rural	rural health clin	0	0	0		0	1	1	0	-2.51	-2.52	-1.41
53	Both deceased	unknown	0	un	HIV infected	3.01							4.80767			1	1	1		rural	rural health clin	0	0	0	grandparent	0	1	1	0	-2.89	-2.61	-1.89
53	Both deceased	unknown	0	un	HIV infected	3.01				733			4.88433		1	1		1		rural	rural health clin	0	0	0		0		1		-2.95
53	Both deceased	unknown	0	un	HIV infected	3.01					1		4.96099			1	1	1		rural	rural health clin	0	0	0	grandparent	0	0	1	1	-3.6	-1.94	-3.73
54	Both alive	no	0		HIV negative	0					1		0.00273785							rural	rural health clin	0	0	0	mother/father	0	0	0	0	-1.37	-1.24	-0.83
54	Both alive	no	0		HIV negative	0					1		0.11499							rural	rural health clin	0	0	0	mother/father	0	0	0	0	-1.37	-1.04	-0.66
54	Both alive	no	0		HIV negative	0					1		0.194387							rural	rural health clin	0	0	0	mother/father	0		0		-1.48
54	Both alive	no	0		HIV negative	0					1		0.271047			1				rural	rural health clin	0	0	0	mother/father	0	0	0	0	-0.14	-1.56	1.53
54	Both alive	no	0		HIV negative	0					1		0.347707							rural	rural health clin	0	0	0	mother/father	0	1	0	0	-1.52	-2.51	0.65
54	Both alive	no	0		HIV negative	0					1		0.462697							rural	rural health clin	0	0	0	mother/father	0	0	0	0	-1.69	-0.89	-1.48
54	Both alive	no	0		HIV negative	0					1		0.539357			1				rural	rural health clin	0	0	0	mother/father	0	0	0	0	-1.67	-1.08	-1.3
54	Both alive	no	0		HIV negative	0					1		0.613279			1		1		rural	rural health clin	0	0	0	mother/father	0	0	0	0	-1.47	-1.64	-0.58
54	Both alive	no	0		HIV negative	0					1		0.692676							rural	rural health clin	0	0	0	mother/father	0	0	0	0	-1.64	-1.76	-0.78
54	Both alive	no	0		HIV negative	0					1		0.769336			1		1		rural	rural health clin	0	0	0	mother/father	0		0		-1.46
54	Both alive	no	0		HIV negative	0					1		0.845996			1		1		rural	rural health clin	0	0	0	mother/father	0	0	0	0	-1.22	-1.49	-0.58
54	Both alive	no	0		HIV negative	0					1		0.919918			1		1		rural	rural health clin	0	0	0	mother/father	0		0	0	-0.82		18
54	Both alive	no	0		HIV negative	0							1.05681			1	1	1		rural	rural health clin	0	0	0	mother/father	0	1	0	0	-1.06	-2.24	0.06
54	Both alive	no	0		HIV negative	0							1.13347			1		1		rural	rural health clin	0	0	0	mother/father	0	0	0	0	-1.14	-0.72	-1.14
54	Both alive	no	0		HIV negative	0							1.21013			1	1	1		rural	rural health clin	0	0	0	mother/father	0	0	0	0	-1.17	-1.46	-0.68
54	Both alive	no	0		HIV negative	0							1.36345			1				rural	rural health clin	0	0	0	mother/father	0	0	0	0	-1.77	-1.77	-1.28
54	Both alive	no	0		HIV negative	0							1.51677			1		1		rural	rural health clin	0	0	0	mother/father	0	1	0	0	-1.09	-2.03	-0.18
54	Both alive	no	0		HIV negative	0							1.5332							rural	rural health clin	0	0	0		0
54	Both alive	no	0		HIV negative	0							1.59343			1		1		rural	rural health clin	0	0	0	mother/father	0	1	0	0	-0.8	-2.31	0.42
55	Both alive	no	0	ye	HIV negative	0.04					1		0.0355921							urban	referral hospital	1	0	0	mother/father	0	0	0	0	0.32	-0.71	1.07
55	Both alive	no	0	ye	HIV negative	0.04					1		0.104038							urban	referral hospital	1	0	0	mother/father	0	0	0	0	0.25	-0.81	1.41
55	Both alive	no	0	ye	HIV negative	0.04					1		0.142368							urban	referral hospital	1	0	0	mother/father	0	0	0	0	0.1	-0.58	0.91
55	Both alive	no	0	ye	HIV negative	0.04					1		0.219028							urban	referral hospital	1	0	0	mother/father	0	0	0	0	0.28	0.07	0.35
55	Both alive	no	0	ye	HIV negative	0.04					1		0.295688							urban	referral hospital	1	0	0	mother/father	0	0	0	0	0.65	-0.05	0.96
55	Both alive	no	0	ye	HIV negative	0.04					1		0.372348							urban	referral hospital	1	0	0	mother/father	0	0	0	0	0.41	-0.02	0.61
55	Both alive	no	0	ye	HIV negative	0.04					1		0.449008							urban	referral hospital	1	0	0	mother/father	0	0	0	0	0.27	0.35	0.16
55	Both alive	no	0	ye	HIV negative	0.04		1			1		0.563997	1		1		1		urban	referral hospital	1	0	0	mother/father	0	0	0	0	0.66	-0.41	1.24
55	Both alive	no	0	ye	HIV negative	0.04					1		0.640657	1		1		1		urban	referral hospital	1	0	0	mother/father	0	0	0	0	0.25	-0.55	0.79
55	Both alive	no	0	ye	HIV negative	0.04					1		0.793977	1		1		1		urban	referral hospital	1	0	0	mother/father	0	0	0	0	0.04	0.06	0.04
55	Both alive	no	0	ye	HIV negative	0.04							0.870637	1		1		1		urban	referral hospital	1	0	0	mother/father	0	0	0	0	0.38	0.78	0.05
55	Both alive	no	0	ye	HIV negative	0.04							1.04312		1			1		urban	referral hospital	1	0	0		0	0	0	0	0.79	-0.25	1.19
55	Both alive	no	0	ye	HIV negative	0.04							1.11978		1			1		urban	referral hospital	1	0	0	grandparent	0	0	0	0	0.93	-1.78	2.3
55	Both alive	no	0	ye	HIV negative	0.04							1.35524	1		1	1	1		urban	referral hospital	1	0	0	mother/father	0	0	0	0	0.87	-1.03	1.77
55	Both alive	no	0	ye	HIV negative	0.04							1.50856	1	1	1		1		urban	referral hospital	1	0	0	mother/father	0	0	0	0	0.57	-0.62	1.16
55	Both alive	no	0	ye	HIV negative	0.04							1.66188	1	1	1		1		urban	referral hospital	1	0	0	mother/father	0	0	0	0	0.49	-0.55	1.02
55	Both alive	no	0	ye	HIV negative	0.04							2.11636	1		1				urban	referral hospital	1	0	0	mother/father	0	0	0	0	0.48	-0.28	0.79
55	Both alive	no	0	ye	HIV negative	0.04			1				2.53525							urban	referral hospital	1	0	0	mother/father	0	0	0	0	1.23	-1.13	2.49
55	Both alive	no	0	ye	HIV negative	0.04			1				3.12936							urban	referral hospital	1	0	0	mother/father	0		0		0.93
55	Both alive	no	0	ye	HIV negative	0.04			1				3.50171							urban	referral hospital	1	0	0		0	0	0	0	0.01	-0.26	0.24
55	Both alive	no	0	ye	HIV negative	0.04							4.65161							urban	referral hospital	1	0	0	mother/father	0	0	0	0	-0.19	-0.26	-0.08
56	Both alive	unknown	1	no	HIV negative	0.16		1			1		0.156057	1		1				urban	referral hospital	0	0	0	mother/father	0	1	1	0	-4.6	-4.51	-1.07
57	Both alive	no	1	ye	HIV negative	0.03					1		0.0301164							urban	referral hospital	0	0	0	mother/father	1	0	0	0	-0.46	-0.43	-0.45
57	Both alive	no	1	ye	HIV negative	0.03					1		0.0876112	1		1		1		urban	referral hospital	0	0	0	mother/father	1	0	0	0	-0.4	0.8	-1.77
57	Both alive	no	1	ye	HIV negative	0.03					1		0.19165							urban	referral hospital	0	0	0	mother/father	1	0	0	0	-0.94	-1.68	0.84
57	Both alive	no	1	ye	HIV negative	0.03					1		0.260096							urban	referral hospital	0	0	0	mother/father	1	0	0	0	-1.51	-1.34	-0.67
57	Both alive	no	1	ye	HIV negative	0.03					1		0.336756							urban	referral hospital	0	0	0	mother/father	1	0	1	0	-2.12	-1.91	-1.04
57	Both alive	no	1	ye	HIV negative	0.03					1		0.421629							urban	referral hospital	0	0	0	mother/father	1	0	1	1	-2.79	-1.9	-2.13
57	Both alive	no	1	ye	HIV negative	0.03							0.481862							urban	referral hospital	0	0	0		1
57	Both alive	no	1	ye	HIV negative	0.03					1		0.498289			1		1		urban	referral hospital	0	0	0	mother/father	1	0	1	1	-2.79	-1.68	-2.41
57	Both alive	no	1	ye	HIV negative	0.03					1		0.555784	1		1		1		urban	referral hospital	0	0	0	mother/father	1	1	1	0	-2.08	-3.09	-0.05
57	Both alive	no	1	ye	HIV negative	0.03					1		0.569473	1		1		1		urban	referral hospital	0	0	0	mother/father	1	0	1	1	-2.86	-0.89	-3.22
57	Both alive	no	1	ye	HIV negative	0.03					1		0.574949					1		urban	referral hospital	0	0	0	mother/father	1	0	1	1	-3.03	-1.39	-3.05
57	Both alive	no	1	ye	HIV negative	0.03					1		0.5859	1		1		1		urban	referral hospital	0	0	0	mother/father	1	0	1	1	-2.64	-1.48	-2.4
57	Both alive	no	1	ye	HIV negative	0.03					1		0.613279							urban	referral hospital	0	0	0	mother/father	1	0	1	1	-3.05	-0.77	-3.58
57	Both alive	no	1	ye	HIV negative	0.03					1		0.766598	1						urban	referral hospital	0	0	0	mother/father	1	0	1	1	-2.24	-0.99	-2.32
57	Both alive	no	1	ye	HIV negative	0.03							0.843258	1		1		1		urban	referral hospital	0	0	0	mother/father	1	0	0	1	-1.74	0.68	-2.8
57	Both alive	no	1	ye	HIV negative	0.03							0.919918	1		1		1		urban	referral hospital	0	0	0	mother/father	1	0	0	0	-1.27	-0.68	-1.26
57	Both alive	no	1	ye	HIV negative	0.03							1.06776		1			1		urban	referral hospital	0	0	0	mother/father	1	0	0	0	-1.11	-1.95	-0.23
57	Both alive	no	1	ye	HIV negative	0.03							1.28679		1	1		1		urban	referral hospital	0	0	0	mother/father	1	0	0	0	-0.73	-0.63	-0.59
57	Both alive	no	1	ye	HIV negative	0.03							1.3744	1	1	1		1		urban	referral hospital	0	0	0	mother/father	1	0	0	0	-0.82	-1.04	-0.47
57	Only father deceased	no	1	ye	HIV negative	0.03							1.52772		1			1		urban	referral hospital	0	0	0	mother/father	1	0	0	0	-0.68	0.15	-0.97
57	Only father deceased	no	1	ye	HIV negative	0.03							1.60164	1	1	1		1		urban	referral hospital	0	0	0	mother/father	1		0		-1
57	Only father deceased	no	1	ye	HIV negative	0.03							2.08624		1			1		urban	referral hospital	0	0	0	mother/father	1	0	0	0	-0.26	-0.22	-0.24
57	Only father deceased	no	1	ye	HIV negative	0.03			1				2.57084							urban	referral hospital	0	0	0	mother/father	1	0	0	1	-1.71	-0.16	-2.5
57	Only father deceased	no	1	ye	HIV negative	0.03			1				3.06639							urban	referral hospital	0	0	0	mother/father	1	0	0	0	-0.28	-0.53	0.03
57	Only father deceased	no	1	ye	HIV negative	0.03			1				3.29363					1		urban	referral hospital	0	0	0	mother/father	1	0	0	0	-1.13	-1.12	-0.77
57	Only father deceased	no	1	ye	HIV negative	0.03			1				3.61944							urban	referral hospital	0	0	0	mother/father	1	0	0	0	-0.86	-0.35	-0.99
58	Both alive	unknown	0		HIV negative	0					1		0.00273785							rural	county/sub-county	0	0	0		0	0	0	0	-0.43	-1.78	1.42
58	Both alive	unknown	0		HIV negative	0					1		0.0383299							rural	county/sub-county	0	0	0	mother/father	0	1	0		-0.14	-2.37
58	Both alive	unknown	0		HIV negative	0					1		0.117728							rural	county/sub-county	0	0	0	mother/father	0	1	0	0	0.46	-2.6	4.02
58	Both alive	unknown	0		HIV negative	0					1		0.194387							rural	county/sub-county	0	0	0	mother/father	0	1	0	0	-0.58	-3.42	3.55
58	Both alive	unknown	0		HIV negative	0					1		0.271047							rural	county/sub-county	0	0	0	mother/father	0	1	0	0	0	-3.97	4.97
58	Both alive	unknown	0		HIV negative	0					1		0.347707							rural	county/sub-county	0	0	0	mother/father	0	0	0	0	0.58	-0.67	1.42
58	Both alive	unknown	0		HIV negative	0					1		0.424367	1		1	1	1		rural	county/sub-county	0	0	0	mother/father	0	0	0	0	1.16	3.06	-0.5
58	Both alive	unknown	0		HIV negative	0					1		0.501027	1		1				rural	county/sub-county	0	0	0	mother/father	0	0	0	0	0.75	-0.77	1.65
58	Both alive	unknown	0		HIV negative	0					1		0.577687	1		1	1	1		rural	county/sub-county	0	0	0	mother/father	0	0	0	0	0.4	-1.38	1.65
58	Both alive	unknown	0		HIV negative	0					1		0.654346	1		1		1		rural	county/sub-county	0	0	0	mother/father	0	0	0	0	0.3	-1.5	1.56
58	Both alive	unknown	0		HIV negative	0					1		0.731006	1		1		1		rural	county/sub-county	0	0	0	mother/father	0	0	0	0	-0.17	-1.59	0.98
58	Both alive	unknown	0		HIV negative	0					1		0.807666	1		1		1		rural	county/sub-county	0	0	0	mother/father	0	0	0	0	0.56	-0.44	1.06
58	Both alive	unknown	0		HIV negative	0							1.03765	1		1	1	1		rural	county/sub-county	0	0	0	mother/father	0	0	0	0	-0.04	-1.56	0.92
58	Both alive	unknown	0		HIV negative	0							1.11431	1		1	1	1		rural	county/sub-county	0	0	0	mother/father	0	0	0	0	-1.2	-1.76	-0.5
58	Both alive	unknown	0		HIV negative	0							1.19097	1		1	1	1		rural	county/sub-county	0	0	0	mother/father	0	0	0	0	-1.38	-1.75	-0.77
58	Both alive	unknown	0		HIV negative	0							1.42094	1	1	1		1		rural	county/sub-county	0	0	0		0	1	0	0	-1.38	-2.53	-0.22
59	Both alive	no	0	ye	HIV negative	0.05					1		0.0492813							urban	referral hospital	1	0	0	mother/father	0	0	0	0	-0.23	1.01	-1.99
59	Both alive	no	0	ye	HIV negative	0.05					1		0.128679							urban	referral hospital	1	0	0	mother/father	0	0	0		-0.22	-0.81
59	Both alive	no	0	ye	HIV negative	0.05					1		0.205339							urban	referral hospital	1	0	0	mother/father	0	0	0	0	0.02	-0.44	0.57
59	Both alive	no	0	ye	HIV negative	0.05					1		0.281999							urban	referral hospital	1	0	0	mother/father	0	0	0	0	0.28	1.54	-0.93
59	Both alive	no	0	ye	HIV negative	0.05		1					0.435318							urban	referral hospital	1	0	0	mother/father	0	0	0	0	0.57	0.26	0.62
59	Both alive	no	0	ye	HIV negative	0.05							0.517454	1						urban	referral hospital	1	0	0	mother/father	0	0	0	0	0.03	-0.91	0.83
59	Both alive	no	0	ye	HIV negative	0.05							0.594114	1		1		1		urban	referral hospital	1	0	0	mother/father	0	0	0	0	0.02	-1.07	0.9
59	Both alive	no	0	ye	HIV negative	0.05							0.670773	1		1		1		urban	referral hospital	1	0	0	mother/father	0	0	0	0	0.04	-0.56	0.51
59	Both alive	no	0	ye	HIV negative	0.05							0.900753			1	1	1		urban	referral hospital	1	0	0	mother/father	0	0	0	0	-0.56	-1.41	0.2
60	Both alive		0	no	HIV negative	0.01					1		0.0109514							rural	rural health clin	1	0	0	mother/father	0	0	0	0	-0.55	-0.97	0.1
60	Both alive		0	no	HIV negative	0.01					1		0.0520192							rural	rural health clin	1	0	0	mother/father	0	0				-1.67
60	Both alive		0	no	HIV negative	0.01					1		0.147844							rural	rural health clin	1	0	0	mother/father	0	0	0	0	0.39	-1.17	2.04
60	Both alive		0	no	HIV negative	0.01							0.150582							rural	rural health clin	1	0	0		0
60	Only father deceased		0	no	HIV negative	0.01					1		0.172485							rural	rural health clin	1	0	0	mother/father	0	1	0		1	-3.07
60	Only father deceased		0	no	HIV negative	0.01					1		0.224504							rural	rural health clin	1	0	0	mother/father	0	1	0	0	0.35	-3.37	4.76
60	Only father deceased		0	no	HIV negative	0.01					1		0.339493							rural	rural health clin	1	0	0	mother/father	0	0	0	0	0.65	-1.5	2.31
60	Only father deceased		0	no	HIV negative	0.01					1		0.511978			1		1		rural	rural health clin	1	0	0	mother/father	0	1	0	0	-0.4	-2.62	1.86
60	Only father deceased		0	no	HIV negative	0.01					1		0.588638	1		1		1		rural	rural health clin	1	0	0	mother/father	0	1	0	0	-0.18	-2.75	2.13
60	Only father deceased		0	no	HIV negative	0.01					1		0.761123	1		1		1		rural	rural health clin	1	0	0	mother/father	0	1	0	0	0.7	-3.02	3.2
60	Only father deceased		0	no	HIV negative	0.01					1		0.969199	1		1		1		rural	rural health clin	1	0	0	mother/father	0	0	0	0	-0.85	-1.39	-0.22
60	Only father deceased		0	no	HIV negative	0.01							1.06776		1	1		1		rural	rural health clin	1	0	0	mother/father	0	0	0	0	-0.12	-1.53	0.79
60	Only father deceased		0	no	HIV negative	0.01							1.14716	1		1		1		rural	rural health clin	1	0	0		0	0	0	0	-0.3	-0.04	-0.41
60	Only father deceased		0	no	HIV negative	0.01							1.22382			1		1		rural	rural health clin	1	0	0	mother/father	0	0	0	0	-1.46	-1.53	-1.03
60	Only father deceased		0	no	HIV negative	0.01							1.25941							rural	rural health clin	1	0	0		0
60	Only father deceased		0	no	HIV negative	0.01							1.30322			1		1		rural	rural health clin	1	0	0		0	1	0	0	-0.65	-2.24	0.54
60	Only father deceased		0	no	HIV negative	0.01							1.45654		1			1		rural	rural health clin	1	0	0	mother/father	0	0	0	0	-0.1	-1.1	0.55
60	Only father deceased		0	no	HIV negative	0.01							1.62081					1		rural	rural health clin	1	0	0	mother/father	0	0	0	0	-0.42	-1.73	0.55
60	Only father deceased		0	no	HIV negative	0.01							1.85079	1		1		1		rural	rural health clin	1	0	0	mother/father	0	0	0	0	-0.86	-0.25	-1.07
61	Both alive		0	ye	HIV negative	0.15					1		0.145106							urban	county/sub-county	1	0	0	mother/father	0		0		-0.02
61	Both alive		0	ye	HIV negative	0.15					1		0.221766							urban	county/sub-county	1	0	0	mother/father	0		0		-0.03
61	Both alive		0	ye	HIV negative	0.15					1		0.298426							urban	county/sub-county	1	0	0	mother/father	0		0		0.01
61	Both alive		0	ye	HIV negative	0.15							0.528405	1		1				urban	county/sub-county	1	0	0	mother/father	0		0		0.51
61	Both alive		0	ye	HIV negative	0.15							0.681725	1		1		1		urban	county/sub-county	1	0	0	mother/father	0		0		1.56
61	Both alive		0	ye	HIV negative	0.15							0.758385	1		1		1		urban	county/sub-county	1	0	0	mother/father	0		0		0.52
61	Both alive		0	ye	HIV negative	0.15							0.835044	1		1		1		urban	county/sub-county	1	0	0	mother/father	0		0		1.33
61	Both alive		0	ye	HIV negative	0.15							1.06502	1		1	1	1		urban	county/sub-county	1	0	0	mother/father	0		0		0.74
61	Both alive		0	ye	HIV negative	0.15							1.295			1		1		urban	county/sub-county	1	0	0	mother/father	0	0	0	0	0.99	-0.04	1.37
61	Both alive		0	ye	HIV negative	0.15							1.52498	1	1	1		1		urban	county/sub-county	1	0	0	mother/father	0	0	0	0	-0.24	-1.37	0.55
61	Both alive		0	ye	HIV negative	0.15							1.60164	1		1	1	1		urban	county/sub-county	1	0	0	mother/father	0		0		1.08
61	Both alive		0	ye	HIV negative	0.15			1				2.55441	1		1				urban	county/sub-county	1	0	0	mother/father	0		0		1.21
62	Both alive	no	0	ye	HIV negative	0.14					1		0.142368							urban	county/sub-county	1	0	0	mother/father	0		0		0.91
62	Both alive	no	0	ye	HIV negative	0.14					1		0.219028							urban	county/sub-county	1	0	0	mother/father	0		0		0.54
62	Both alive	no	0	ye	HIV negative	0.14					1		0.295688							urban	county/sub-county	1	0	0	mother/father	0		0		-0.23
62	Both alive	no	0	ye	HIV negative	0.14					1		0.449008							urban	county/sub-county	1	0	0	mother/father	0		0		-0.31
62	Both alive	no	0	ye	HIV negative	0.14					1		0.525667							urban	county/sub-county	1	0	0	mother/father	0		0		0.21
62	Both alive	no	0	ye	HIV negative	0.14					1		0.602327			1				urban	county/sub-county	1	0	0	mother/father	0		1		-2.09
62	Both alive	no	0	ye	HIV negative	0.14							0.870637	1		1		1		urban	county/sub-county	1	0	0	mother/father	0		0		-0.58
62	Both alive	no	0	ye	HIV negative	0.14							0.947296	1		1	1	1		urban	county/sub-county	1	0	0	mother/father	0		0		0.18
62	Both alive	no	0	ye	HIV negative	0.14							1.02396	1		1		1		urban	county/sub-county	1	0	0	mother/father	0		0		0.43
62	Both alive	no	0	ye	HIV negative	0.14							1.25394	1		1		1		urban	county/sub-county	1	0	0	mother/father	0		0		0.16
62	Both alive	no	0	ye	HIV negative	0.14							1.48392	1		1		1		urban	county/sub-county	1	0	0	mother/father	0		0		-1.31
62	Both alive	no	0	ye	HIV negative	0.14							1.51677	1	1	1		1		urban	county/sub-county	1	0	0	mother/father	0		1		-2.1
62	Both alive	no	0	ye	HIV negative	0.14							1.51951							urban	county/sub-county	1	0	0		0
62	Both alive	no	0	ye	HIV negative	0.14							1.77139	1	1	1		1		urban	county/sub-county	1	0	0	mother/father	0	0	0	0	-0.71	-1.59	0.12
63	Both alive	no	0	ye	HIV negative	0.08					1		0.0766598							rural	rural health clin	1	0	0	mother/father	0		0		-1.13
63	Both alive	no	0	ye	HIV negative	0.08					1		0.11499							rural	rural health clin	1	0	0	mother/father	0		0		-1
63	Both alive	no	0	ye	HIV negative	0.08							0.120465							rural	rural health clin	1	0	0		0
63	Both alive	no	0	ye	HIV negative	0.08					1		0.19165							rural	rural health clin	1	0	0	mother/father	0		0		0.88
63	Both alive	no	0	ye	HIV negative	0.08					1		0.268309							rural	rural health clin	1	0	0	mother/father	0		0		0.02
63	Both alive	no	0	ye	HIV negative	0.08					1		0.440794							rural	rural health clin	1	0	0	mother/father	0		0		-0.02
63	Both alive	no	0	ye	HIV negative	0.08							0.517454			1		1		rural	rural health clin	1	0	0	mother/father	0		0		-0.43
63	Both alive	no	0	ye	HIV negative	0.08							0.594114	1				1		rural	rural health clin	1	0	0	mother/father	0		0		-0.77
63	Both alive	no	0	ye	HIV negative	0.08							0.670773	1		1		1		rural	rural health clin	1	0	0	mother/father	0		0		0.04
63	Both alive	no	0	ye	HIV negative	0.08					1		0.747433	1		1		1		rural	rural health clin	1	0	0	mother/father	0		0		-0.22
63	Both alive	no	0	ye	HIV negative	0.08					1		0.824093	1		1		1		rural	rural health clin	1	0	0	mother/father	0		0		-1.57
63	Both alive	no	0	ye	HIV negative	0.08							0.900753					1		rural	rural health clin	1	0	0	mother/father	0		0		-0.67
63	Both alive	no	0	ye	HIV negative	0.08							1.13073					1		rural	rural health clin	1	0	0	mother/father	0		0		-0.26
63	Both alive	no	0	ye	HIV negative	0.08					1		1.30322	1		1		1		rural	rural health clin	1	0	0	mother/father	0		0		-0.65
63	Both alive	no	0	ye	HIV negative	0.08							1.39904					1		rural	rural health clin	1	0	0	mother/father	0	0	0	0	-0.85	-1.22	-0.41
63	Both alive	no	0	ye	HIV negative	0.08							1.57153					1		rural	rural health clin	1	0	0	mother/father	0		0		-0.33
64	Both alive	yes	0	ye	HIV negative	0.04					1		0.0355921							urban	referral hospital	1	0	0	mother/father	0	0	1	1	-2.06	0.35	-4.28
64	Both alive	yes	0	ye	HIV negative	0.04					1		0.11499							urban	referral hospital	1	0	0	mother/father	0	0	0		-1	-1.04
64	Both alive	yes	0	ye	HIV negative	0.04					1		0.19165			1				urban	referral hospital	1	0	0	mother/father	0	0	0		-0.54	-1.43
64	Both alive	yes	0	ye	HIV negative	0.04					1		0.265572							urban	referral hospital	1	0	0	mother/father	0	0	0	0	-0.5	1.29	-1.88
64	Both alive	yes	0	ye	HIV negative	0.04					1		0.347707							urban	referral hospital	1	0	0	mother/father	0	0	0	0	-0.66	-0.67	-0.23
64	Both alive	yes	0	ye	HIV negative	0.04					1		0.462697							urban	referral hospital	1	0	0	mother/father	0	0	0	0	-0.51	-0.44	-0.24
64	Both alive	yes	0	ye	HIV negative	0.04					1		0.539357	1		1		1		urban	referral hospital	1	0	0	mother/father	0	0	0	0	-0.3	0.23	-0.49
64	Both alive	yes	0	ye	HIV negative	0.04					1		0.692676	1		1				urban	referral hospital	1	0	0	mother/father	0	0	0	0	-0.57	-1.34	0.28
64	Both alive	yes	0	ye	HIV negative	0.04							0.865161	1		1		1		urban	referral hospital	1	0	0	mother/father	0	0	0	0	-0.67	-0.39	-0.64
64	Both alive	yes	0	ye	HIV negative	0.04							1.1718	1		1		1		urban	referral hospital	1	0	0		0	0	0	0	-0.73	-0.91	-0.46
64	Both alive	yes	0	ye	HIV negative	0.04							1.40178	1	1	1		1		urban	referral hospital	1	0	0	mother/father	0	0	0	1	-0.86	1.24	-2.05
64	Both alive	yes	0	ye	HIV negative	0.04							1.55236	1	1	1		1		urban	referral hospital	1	0	0	mother/father	0	1	0	0	-0.8	-2.16	0.3
64	Both alive	yes	0	ye	HIV negative	0.04							1.70294	1	1	1		1		urban	referral hospital	1	0	0	mother/father	0	1	0	0	-0.84	-3.01	0.87
64	Both alive	yes	0	ye	HIV negative	0.04							2.12457	1	1	1		1		urban	referral hospital	1	0	0	mother/father	0	0	0	0	-1.36	-1.82	-0.5
64	Both alive	yes	0	ye	HIV negative	0.04			1				2.59274							urban	referral hospital	1	0	0	mother/father	0	0	0	0	-1.31	-1.54	-0.65
64	Both alive	yes	0	ye	HIV negative	0.04			1				3.37577							urban	referral hospital	1	0	0	mother/father	0	0	0	0	-1.58	-1.02	-1.46
64	Both alive	yes	0	ye	HIV negative	0.04			1				4.11773							urban	referral hospital	1	0	0		0	0	0	0	-0.61	-0.82	-0.16
65	Only father deceased	unknown	1	no	HIV negative	0.05					1		0.0465435							urban	referral hospital	1	0	0	mother/father	0	1	0	0	-1.35	-3.02	1.53
65	Only father deceased	unknown	1	no	HIV negative	0.05							0.180698							urban	referral hospital	1	0	0	mother/father	0		0		-0.62
65	Only father deceased	unknown	1	no	HIV negative	0.05					1		0.257358							urban	referral hospital	1	0	0	mother/father	0	0	0	0	-0.18	-1.79	1.74
65	Only father deceased	unknown	1	no	HIV negative	0.05					1		0.336756							urban	referral hospital	1	0	0	mother/father	0	0	0	0	-0.29	-0.95	0.49
65	Only father deceased	unknown	1	no	HIV negative	0.05					1		0.413415							urban	referral hospital	1	0	0	mother/father	0	1	0	0	-0.23	-2.29	1.79
65	Only father deceased	unknown	1	no	HIV negative	0.05					1		0.528405	1		1		1		urban	referral hospital	1	0	0	mother/father	0	0	0	0	-0.19	-1.01	0.62
65	Only father deceased	unknown	1	no	HIV negative	0.05							0.62423	1		1		1		urban	referral hospital	1	0	0	mother/father	0	1	0	0	-0.62	-2.23	1
65	Only father deceased	unknown	1	no	HIV negative	0.05					1		0.793977	1		1		1		urban	referral hospital	1	0	0	mother/father	0	1	0	0	-0.57	-2.06	0.78
65	Only father deceased	unknown	1	no	HIV negative	0.05					1		0.856947	1		1		1		urban	referral hospital	1	0	0	mother/father	0	0	0	0	-0.87	-1.59	-0.03
65	Only father deceased	unknown	1	no	HIV negative	0.05							1.02943	1		1		1		urban	referral hospital	1	0	0	mother/father	0	0	0	0	-1.02	-1.74	-0.23
65	Only father deceased	unknown	1	no	HIV negative	0.05							1.18275			1		1		urban	referral hospital	1	0	0	mother/father	0	1	0	0	-0.88	-2.52	0.44
65	Only father deceased	unknown	1	no	HIV negative	0.05							1.40999		1			1		urban	referral hospital	1	0	0	mother/father	0	0	0	1	-1.47	3.35	-4.26
65	Only father deceased	unknown	1	no	HIV negative	0.05							1.86995		1			1		urban	referral hospital	1	0	0	mother/father	0	1	0	0	-1.31	-2.85	0.14
65	Only father deceased	unknown	1	no	HIV negative	0.05							2.0397		1					urban	referral hospital	1	0	0	mother/father	0	1	0	0	-1.1	-3.09	0.67
66	Both alive	unknown	1	ye	HIV negative	0.05					1		0.0492813							urban	referral hospital	1	0	0	mother/father	0	0	0	0	-0.81	-0.49	-0.83
66	Both alive	unknown	1	ye	HIV negative	0.05					1		0.125941							urban	referral hospital	1	0	0	mother/father	0	0	0	0	-0.6	0.14	-1.04
66	Both alive	unknown	1	ye	HIV negative	0.05					1		0.202601							urban	referral hospital	1	0	0	mother/father	0	0	0	0	-0.2	-1.38	1.43
66	Both alive	unknown	1	ye	HIV negative	0.05					1		0.279261							urban	referral hospital	1	0	0	mother/father	0	0	0	0	-0.21	-0.17	-0.14
66	Both alive	unknown	1	ye	HIV negative	0.05					1		0.355921			1				urban	referral hospital	1	0	0	mother/father	0	0	0	0	-0.44	-0.7	0.04
66	Both alive	unknown	1	ye	HIV negative	0.05					1		0.435318							urban	referral hospital	1	0	0	mother/father	0	0	0	1	-0.75	1.74	-2.32
66	Both alive	unknown	1	ye	HIV negative	0.05					1		0.511978	1		1		1		urban	referral hospital	1	0	0	mother/father	0	0	0	0	-0.22	-0.4	0.1
66	Both alive	unknown	1	ye	HIV negative	0.05					1		0.588638	1		1	1	1		urban	referral hospital	1	0	0	mother/father	0	0	0	0	-0.47	-1.04	0.25
66	Both alive	unknown	1	ye	HIV negative	0.05					1		0.665298	1		1				urban	referral hospital	1	0	0	mother/father	0	0	0	0	-0.67	-0.26	-0.63
66	Both alive	unknown	1	ye	HIV negative	0.05					1		0.741958	1		1		1		urban	referral hospital	1	0	0		0	0	0	0	-1.06	0.07	-1.43
66	Both alive	unknown	1	ye	HIV negative	0.05					1		0.821355	1				1		urban	referral hospital	1	0	0	mother/father	0	0	0	1	-1.43	0.4	-2.19
66	Both alive	unknown	1	ye	HIV negative	0.05							1.05133	1	1	1		1		urban	referral hospital	1	0	0		0	0	0	0	-0.27	-1.03	0.26
66	Both alive	unknown	1	ye	HIV negative	0.05							1.12526	1	1	1		1		urban	referral hospital	1	0	0	mother/father	0	0	0	0	-1.36	-0.61	-1.48
66	Both alive	unknown	1	ye	HIV negative	0.05							1.33881		1			1		urban	referral hospital	1	0	0	mother/father	0	0	0	0	-0.94	-0.49	-0.94
66	Both alive	unknown	1	ye	HIV negative	0.05							1.49213		1			1		urban	referral hospital	1	0	0		0	0	0	0	-1.54	-1.92	-0.89
66	Both alive	unknown	1	ye	HIV negative	0.05							1.56879					1		urban	referral hospital	1	0	0	mother/father	0	0	0	0	-0.94	-1.48	-0.32
66	Both alive	unknown	1	ye	HIV negative	0.05							2.02875					1		urban	referral hospital	1	0	0	mother/father	0	0	0	0	-0.92	-1.11	-0.47
66	Both alive	unknown	1	ye	HIV negative	0.05			1				3.10198							urban	referral hospital	1	0	0		0	0	0	0	-1.59	-1.3	-1.36
66	Both alive	unknown	1	ye	HIV negative	0.05			1				4.09856							urban	referral hospital	1	0	0	mother/father	0	0				1.18
67	Both alive		1	ye	HIV negative	0.05					1		0.0465435					1		urban	referral hospital	0	0	0	mother/father	1	0	0	0	-0.34	-0.42	-0.19
67	Both alive		1	ye	HIV negative	0.05					1		0.123203							urban	referral hospital	0	0	0	mother/father	1	0	0	0	-0.54	0.71	-1.73
67	Both alive		1	ye	HIV negative	0.05					1		0.210815							urban	referral hospital	0	0	0		1	0	0	0	0.1	-0.54	0.78
67	Both alive		1	ye	HIV negative	0.05					1		0.284736							urban	referral hospital	0	0	0		1	0	0	0	-0.2	-0.74	0.44
68	Both alive	no	0		HIV negative	0.06					1		0.0574949							urban	referral hospital	0	0	0	mother/father	0	0	0	1	-0.07	1.83	-2.72
68	Both alive	no	0		HIV negative	0.06					1		0.134155							urban	referral hospital	0	0	0	mother/father	0
68	Both alive	no	0		HIV negative	0.06					1		0.210815							urban	referral hospital	0	0	0	mother/father	0	0	0		0.37	-0.76
68	Both alive	no	0		HIV negative	0.06					1		0.517454	1		1				urban	referral hospital	0	0	0	mother/father	0	1	0	0	0.46	-2.66	2.94
68	Both alive	no	0		HIV negative	0.06					1		0.640657	1		1		1		urban	referral hospital	0	0	0	mother/father	0	0	0	0	-0.06	0.94	-0.65
68	Both alive	no	0		HIV negative	0.06					1		0.793977	1		1		1		urban	referral hospital	0	0	0	mother/father	0	0	0	0	-0.31	-0.35	-0.15
68	Both alive	no	0		HIV negative	0.06							0.908966	1		1		1		urban	referral hospital	0	0	0	mother/father	0	0	0	0	-0.19	-0.66	0.17
68	Both alive	no	0		HIV negative	0.06							0.922656							urban	referral hospital	0	0	0		0
68	Both alive	no	0		HIV negative	0.06							1.06229	1	1	1		1		urban	referral hospital	0	0	0	mother/father	0	0	0	0	-0.38	-0.73	-0.08
68	Both alive	no	0		HIV negative	0.06							1.29227					1		urban	referral hospital	0	0	0	mother/father	0	0	0	0	-0.71	0.7	-1.44
68	Both alive	no	0		HIV negative	0.06							1.52225		1			1		urban	referral hospital	0	0	0	mother/father	0	0	0	0	-0.48	0.35	-0.92
68	Both alive	no	0		HIV negative	0.06							1.68652	1	1	1		1		urban	referral hospital	0	0	0	mother/father	0	0	0	0	-0.55	-0.31	-0.57
68	Both alive	no	0		HIV negative	0.06							1.84805					1		urban	referral hospital	0	0	0	mother/father	0		0		-0.45
69	Both alive	unknown	1	ye	HIV negative	0.13					1		0.125941			1				urban	referral hospital	1	0	0	mother/father	0	0	0	0	-0.12	0.14	-0.29
69	Both alive	unknown	1	ye	HIV negative	0.13					1		0.199863			1				urban	referral hospital	1	0	0	mother/father	0	0	0	0	-0.17	0.65	-0.94
69	Both alive	unknown	1	ye	HIV negative	0.13					1		0.276523							urban	referral hospital	1	0	0	mother/father	0	0	0	1	-0.81	2.3	-3.22
69	Both alive	unknown	1	ye	HIV negative	0.13					1		0.353183			1				urban	referral hospital	1	0	0	mother/father	0	0	0	0	-0.69	-1.15	0.14
69	Both alive	unknown	1	ye	HIV negative	0.13					1		0.440794							urban	referral hospital	1	0	0	mother/father	0	0	0	0	-0.54	-0.2	-0.51
69	Both alive	unknown	1	ye	HIV negative	0.13					1		0.514716	1		1		1		urban	referral hospital	1	0	0	mother/father	0	0	0	0	-1.34	-0.89	-1.04
69	Both alive	unknown	1	ye	HIV negative	0.13							0.583162	1						urban	referral hospital	1	0	0	mother/father	0	0	1	1	-2.49	-0.07	-3.33
69	Both alive	unknown	1	ye	HIV negative	0.13							0.659822	1		1				urban	referral hospital	1	0	0	mother/father	0	1	1	1	-3.09	-2.04	-2.61
69	Both alive	unknown	1	ye	HIV negative	0.13							0.66256							urban	referral hospital	1	0	0		0
69	Both alive	unknown	1	ye	HIV negative	0.13							0.736482	1		1		1		urban	referral hospital	1	0	0	mother/father	0	0	1	1	-3.48	-1.23	-3.91
69	Both alive	unknown	1	ye	HIV negative	0.13					1		0.813142							urban	referral hospital	1	0	0	mother/father	0	0	1	1	-4.09	-1.31	-4.79
69	Both alive	unknown	1	ye	HIV negative	0.13							1.04312					1		urban	referral hospital	1	1	0		0		1		-4.23
69	Both alive	unknown	1	ye	HIV negative	0.13							1.12526		1					urban	referral hospital	1	0	0	mother/father	0	1	1	0	-3.2	-3.87	-1.61
69	Both alive	unknown	1	ye	HIV negative	0.13							1.35524		1			1		urban	referral hospital	1	0	0	mother/father	0	1	1	0	-3.09	-4.42	-1.1
69	Both alive	unknown	1	ye	HIV negative	0.13							1.50856	1	1	1		1		urban	referral hospital	1	0	0	mother/father	0	1	1	0	-2.82	-3.83	-1.27
69	Both alive	unknown	1	ye	HIV negative	0.13							1.66188					1		urban	referral hospital	1	0	0		0	1	1	0	-2.99	-3.61	-1.71
69	Both alive	unknown	1	ye	HIV negative	0.13							2.12183	1		1		1		urban	referral hospital	1	0	0	mother/father	0	1	1	0	-2.63	-3.3	-1.28
69	Both alive	unknown	1	ye	HIV negative	0.13			1				2.58179					1		urban	referral hospital	1	0	0	mother/father	0	1	1	0	-2.54	-2.79	-1.4
69	Both alive	unknown	1	ye	HIV negative	0.13			1				2.81177							urban	referral hospital	1	0	0	mother/father	0	0	1	1	-2.81	-1.83	-2.78
69	Both alive	unknown	1	ye	HIV negative	0.13			1				3.31006							urban	referral hospital	1	0	0	mother/father	0	1	1	1	-3.3	-2.44	-3.04
69	Both alive	unknown	1	ye	HIV negative	0.13							4.11499							urban	referral hospital	1	0	0	sibling	0	1	1	1	-3.92	-2.61	-3.93
69	Both alive	unknown	1	ye	HIV negative	0.13							4.282					1		urban	referral hospital	1	0	0	mother/father	0	1	1	0	-2.12	-2.6	-0.87
69	Both alive	unknown	1	ye	HIV negative	0.13							4.74196							urban	referral hospital	1	0	0	sibling	0	1	1	0	-2.42	-2.05	-1.86
70	Both alive	yes	0	ye	HIV negative	0.11					1		0.112252							urban	referral hospital	1	0	0	mother/father	0	0	0	0	0.56	1.03	-0.41
70	Both alive	yes	0	ye	HIV negative	0.11					1		0.188912							urban	referral hospital	1	0	0	mother/father	0	0	0		1.3	0.07
70	Both alive	yes	0	ye	HIV negative	0.11					1		0.268309							urban	referral hospital	1	0	0	mother/father	0	0	0	0	0.9	0.31	0.96
70	Both alive	yes	0	ye	HIV negative	0.11							0.344969	1		1		1		urban	referral hospital	1	0	0	mother/father	0	0	0	0	0.94	-0.17	1.45
70	Both alive	yes	0	ye	HIV negative	0.11					1		0.427105							urban	referral hospital	1	0	0	mother/father	0	0	0	0	0.62	0.79	0.28
71	Only father deceased	no	1	ye	HIV negative	0.12					1		0.123203							urban	referral hospital	1	0	0	mother/father	0	0	0	0	-1.04	-1.32	0.35
71	Only father deceased	no	1	ye	HIV negative	0.12					1		0.199863							urban	referral hospital	1	0	0	mother/father	0	1	0	0	-0.75	-2.32	1.94
71	Only father deceased	no	1	ye	HIV negative	0.12					1		0.276523							urban	referral hospital	1	0	0	mother/father	0	0	0	0	-0.39	-0.62	0.07
71	Only father deceased	no	1	ye	HIV negative	0.12					1		0.353183							urban	referral hospital	1	0	0	mother/father	0	0	0	0	-0.29	-0.19	-0.22
71	Only father deceased	no	1	ye	HIV negative	0.12					1		0.495551							urban	referral hospital	1	0	0	mother/father	0	0	0	0	0.1	-0.72	0.77
71	Only father deceased	no	1	ye	HIV negative	0.12					1		0.572211							urban	referral hospital	1	0	0	mother/father	0	0	0	0	0.27	-0.45	0.78
71	Only father deceased	no	1	ye	HIV negative	0.12					1		0.648871	1		1		1		urban	referral hospital	1	0	0	mother/father	0	0	0	0	-0.05	-1.5	1.13
71	Only father deceased	no	1	ye	HIV negative	0.12					1		0.72553							urban	referral hospital	1	0	0	mother/father	0	0	0	0	0.19	-1.15	1.12
71	Only father deceased	no	1	ye	HIV negative	0.12					1		0.80219			1				urban	referral hospital	1	0	0	mother/father	0	0	0	0	-0.07	-0.79	0.48
71	Only father deceased	no	1	ye	HIV negative	0.12					1		0.95551	1		1		1		urban	referral hospital	1	0	0	mother/father	0	0	0	0	-0.02	-1.32	0.82
71	Only father deceased	no	1	ye	HIV negative	0.12							1.03217	1		1		1		urban	referral hospital	1	0	0	mother/father	0	1	0	0	-0.32	-2.17	1
71	Only father deceased	no	1	ye	HIV negative	0.12							1.14716	1	1	1		1		urban	referral hospital	1	0	0	mother/father	0	1	0	0	-1.1	-3.16	0.66
71	Only father deceased	no	1	ye	HIV negative	0.12							1.26215	1	1	1		1		urban	referral hospital	1	0	0	mother/father	0	1	0	0	-1.26	-3.67	0.8
71	Only father deceased	no	1	ye	HIV negative	0.12							1.49213		1			1		urban	referral hospital	1	0	0	mother/father	0	0	0	0	-1.74	-1.92	-1.16
71	Only father deceased	no	1	ye	HIV negative	0.12					1		1.64545					1		urban	referral hospital	1	0	0	mother/father	0	1	0	0	-1.54	-2.66	-0.38
71	Only father deceased	no	1	ye	HIV negative	0.12							1.72211					1		urban	referral hospital	1	0	0	mother/father	0	1	0	0	-1.23	-3.44	0.61
71	Only father deceased	no	1	ye	HIV negative	0.12							2.1629		1			1		urban	referral hospital	1	0	0	mother/father	0		0		-1.14
71	Only father deceased	no	1	ye	HIV negative	0.12			1				2.65572							urban	referral hospital	1	0	0		0	1	0	0	-1.82	-2.36	-0.73
72	Both alive		0	no	HIV negative	0.05					1		0.0492813							urban	referral hospital	0	0	0	mother/father	1	0	0	0	-0.63	-0.03	-1.22
72	Both alive		0	no	HIV negative	0.05				1449	1		0.125941							urban	referral hospital	0	0	0	mother/father	1	0	0	0	-0.33	0.24	-0.75
72	Both alive		0	no	HIV negative	0.05					1		0.164271							urban	referral hospital	0	0	0	mother/father	1	0	0	0	-0.16	-0.48	0.41
72	Both alive		0	no	HIV negative	0.05					1		0.205339			1		1		urban	referral hospital	0	0	0	mother/father	1	0	0	0	0.17	-0.68	1.04
72	Both alive		0	no	HIV negative	0.05					1		0.284736			1		1		urban	referral hospital	0	0	0	mother/father	1	0	0	0	0.63	-0.38	1.25
72	Both alive		0	no	HIV negative	0.05	1						0.377823			1		1		urban	referral hospital	0	0	0	mother/father	1	0	0	0	0.93	-1.44	2.55
72	Both alive		0	no	HIV negative	0.05					1		0.43258	1		1		1		urban	referral hospital	0	0	0	mother/father	1	0	0	0	0.9	-1.06	2.13
72	Both alive		0	no	HIV negative	0.05					1		0.528405							urban	referral hospital	0	0	0	mother/father	1	0	0	0	0.51	-0.56	1.18
72	Both alive		0	no	HIV negative	0.05					1		0.605065	1		1		1		urban	referral hospital	0	0	0	mother/father	1	0	0	0	0.68	-1.15	1.81
72	Both alive		0	no	HIV negative	0.05							0.654346					1		urban	referral hospital	0	0	0	mother/father	1	0	0	0	0.4	-1.5	1.69
72	Both alive		0	no	HIV negative	0.05							0.687201	1		1		1		urban	referral hospital	0	0	0	grandparent	1	0	0	0	0.18	-1.3	1.24
72	Both alive		0	no	HIV negative	0.05					1		0.766598	1		1		1		urban	referral hospital	0	0	0	mother/father	1	0	0	0	0.59	-0.58	1.21
72	Both alive		0	no	HIV negative	0.05							0.843258			1		1		urban	referral hospital	0	0	0	mother/father	1	0	0	0	0.72	-1.47	1.94
72	Both alive		0	no	HIV negative	0.05							0.914442	1		1		1		urban	referral hospital	0	0	0	mother/father	1	0	0	0	0.78	0.1	0.99
72	Only father deceased		0	no	HIV negative	0.05							1.0486	1	1	1		1		urban	referral hospital	0	0	0	mother/father	1	1	0	0	-0.07	-2.19	1.33
72	Only father deceased		0	no	HIV negative	0.05							1.13073		1			1		urban	referral hospital	0	0	0	mother/father	1	0	0	0	0.98	0.8	0.87
72	Only father deceased		0	no	HIV negative	0.05							1.30048		1			1		urban	referral hospital	0	0	0	mother/father	1	1	0	0	0.22	-2.95	2.15
72	Only father deceased		0	no	HIV negative	0.05							1.53046					1		urban	referral hospital	0	0	0	mother/father	1	1	0	0	-0.25	-2.76	1.42
72	Only father deceased		0	no	HIV negative	0.05							1.68378	1	1	1		1		urban	referral hospital	0	0	0		1	0	0	0	0.3	-1.62	1.46
72	Only father deceased		0	no	HIV negative	0.05							1.83984	1	1	1		1		urban	referral hospital	0	0	0	mother/father	1		0		0.64
72	Only father deceased		0	no	HIV negative	0.05							1.9165	1	1	1		1		urban	referral hospital	0	0	0	mother/father	1	0	0	0	0.37	-1.42	1.49
72	Only father deceased		0	no	HIV negative	0.05							2.08077	1		1		1		urban	referral hospital	0	0	0	mother/father	1	0	0	0	0.54	-0.78	1.26
72	Only father deceased		0	no	HIV negative	0.05							2.21766	1		1		1		urban	referral hospital	0	0	0	mother/father	1	0	0	0	0.62	-1.77	2.13
72	Only father deceased		0	no	HIV negative	0.05			1				2.44764							urban	referral hospital	0	0	0	mother/father	1	0	0	0	1.36	-1.77	3.17
73	Both alive	yes	1		HIV negative	0.07					1		0.0711841							urban	referral hospital	1	0	0	mother/father	0	1	0	0	-0.86	-2.64	2.09
73	Both alive	yes	1		HIV negative	0.07					1		0.11499							urban	referral hospital	1	0	0	mother/father	0	0	0		-1.22	-1.9
73	Both alive	yes	1		HIV negative	0.07					1		0.19165							urban	referral hospital	1	0	0	mother/father	0	0	1		-2.08	-1.19
73	Both alive	yes	1		HIV negative	0.07					1		0.268309							urban	referral hospital	1	0	0	mother/father	0	1	0	0	-1.45	-2.44	0.82
73	Both alive	yes	1		HIV negative	0.07					1		0.380561							urban	referral hospital	1	0	0	mother/father	0	1	0	0	-1.73	-2.42	0.02
73	Both alive	yes	1		HIV negative	0.07					1		0.473648							urban	referral hospital	1	0	0	mother/father	0	1	0	0	-1.79	-3.33	0.78
73	Both alive	yes	1		HIV negative	0.07					1		0.577687	1		1		1		urban	referral hospital	1	0	0	mother/father	0	1	0	0	-1.78	-2.33	-0.4
73	Both alive	yes	1		HIV negative	0.07					1		0.665298							urban	referral hospital	1	0	0	mother/father	0	0	0	0	-1.63	-1.17	-1.26
73	Both alive	yes	1		HIV negative	0.07					1		0.750171	1						urban	referral hospital	1	0	0	mother/father	0	1	1	0	-2.18	-2.22	-1.24
73	Both alive	yes	1		HIV negative	0.07							0.826831	1		1		1		urban	referral hospital	1	0	0	mother/father	0	0	1	0	-2.17	-1.39	-1.96
73	Both alive	yes	1		HIV negative	0.07							0.903491	1		1		1		urban	referral hospital	1	0	0	mother/father	0	1	1	0	-2.4	-2.73	-1.26
73	Both alive	yes	1		HIV negative	0.07							0.980151	1		1		1		urban	referral hospital	1	0	0	mother/father	0	1	1	0	-2.12	-3.16	-0.58
73	Both alive	yes	1		HIV negative	0.07							1.16359		1			1		urban	referral hospital	1	0	0	mother/father	0	1	1	0	-2.44	-2.43	-1.76
73	Both alive	yes	1		HIV negative	0.07							1.39357		1			1		urban	referral hospital	1	0	0	mother/father	0	0	1	0	-2.26	-1.81	-1.98
73	Both alive	yes	1		HIV negative	0.07							1.62355	1	1	1		1		urban	referral hospital	1	0	0	mother/father	0	1	0	0	-1.99	-3.2	-0.61
74	Both alive	no	0	no	HIV negative	0.08					1		0.0848734	1		1		1		urban	referral hospital	1	0	0	mother/father	1	0	0	0	-0.37	-1.41	1.25
74	Both alive	no	0	no	HIV negative	0.08					1		0.164271							urban	referral hospital	1	0	0	mother/father	1	0	0	0	-0.31	0.01	-0.41
74	Both alive	no	0	no	HIV negative	0.08					1		0.240931							urban	referral hospital	1	0	0	mother/father	1	0	0	0	-0.24	0.22	-0.53
74	Both alive	no	0	no	HIV negative	0.08					1		0.355921							urban	referral hospital	1	0	0	mother/father	1	0	0	0	-0.66	-0.3	-0.58
74	Both alive	no	0	no	HIV negative	0.08					1		0.50924	1				1		urban	referral hospital	1	0	0	mother/father	1	0	0	0	-0.87	0.48	-1.48
74	Both alive	no	0	no	HIV negative	0.08					1		0.66256	1		1		1		urban	referral hospital	1	0	0	mother/father	1	0	0	0	-0.8	-0.71	-0.49
74	Both alive	no	0	no	HIV negative	0.08					1		0.77755	1		1		1		urban	referral hospital	1	0	0	mother/father	1	0	0	0	-0.85	-0.24	-0.95
74	Both alive	no	0	no	HIV negative	0.08							0.911704	1		1		1		urban	referral hospital	1	0	0	mother/father	1	0	0	0	-1.01	-0.28	-1.21
74	Both alive	no	0	no	HIV negative	0.08							1.06776	1		1		1		urban	referral hospital	1	0	0	mother/father	1	0	0	0	-0.59	-1.91	0.44
74	Both alive	no	0	no	HIV negative	0.08							1.22108	1		1		1		urban	referral hospital	1	0	0	mother/father	1	0	0	0	-0.84	-0.04	-1.15
74	Both alive	no	0	no	HIV negative	0.08							1.45106					1		urban	referral hospital	1	0	0	mother/father	1	0	0	0	-0.42	-1.08	0.1
74	Both alive	no	0	no	HIV negative	0.08							1.60164					1		urban	referral hospital	1	0	0	mother/father	1	0	0	0	-0.39	-1.66	0.55
74	Both alive	no	0	no	HIV negative	0.08							1.83162	1		1		1		urban	referral hospital	1	0	0	mother/father	1		0		-0.83
75	Both alive	unknown	1	ye	HIV negative	0.21					1		0.210815							urban	county/sub-county	1	0	0	mother/father	0	0	0	0	-1.53	-1.03	-0.97
75	Both alive	unknown	1	ye	HIV negative	0.21					1		0.287474							urban	county/sub-county	1	0	0	mother/father	0		0		-1.35
75	Both alive	unknown	1	ye	HIV negative	0.21							0.372348			1		1		urban	county/sub-county	1	0	0	mother/father	0	0	0	0	-0.32	-0.9	0.39
75	Both alive	unknown	1	ye	HIV negative	0.21							0.449008					1		urban	county/sub-county	1	0	0	mother/father	0	0	0	0	0.02	-1.51	1.34
75	Both alive	unknown	1	ye	HIV negative	0.21					1		0.52293			1				urban	county/sub-county	1	0	0	mother/father	0	0	0	0	-0.28	-1.89	1.25
75	Both alive	unknown	1	ye	HIV negative	0.21					1		0.681725			1	1	1		urban	county/sub-county	1	0	0	mother/father	0	1	0	0	0.35	-2.65	2.51
75	Both alive	unknown	1	ye	HIV negative	0.21					1		0.906229	1		1	1	1		urban	county/sub-county	1	0	0	mother/father	0	1	0	0	-0.38	-3.39	1.97
75	Both alive	unknown	1	ye	HIV negative	0.21							0.982888	1		1	1	1		urban	county/sub-county	1	0	0	mother/father	0		0		-1.11
75	Both alive	unknown	1	ye	HIV negative	0.21							1.13347	1		1	1	1		urban	county/sub-county	1	0	0		0	1	0	0	-0.97	-3.91	1.45
75	Both alive	unknown	1	ye	HIV negative	0.21							1.2293	1				1		urban	county/sub-county	1	0	0	mother/father	0	1	0	0	-1.19	-3.53	0.8
75	Both alive	unknown	1	ye	HIV negative	0.21							1.34428	1	1	1		1		urban	county/sub-county	1	0	0	mother/father	0		0		-0.48
75	Both alive	unknown	1	ye	HIV negative	0.21							1.42094	1		1		1		urban	county/sub-county	1	0	0	mother/father	0
75	Both alive	unknown	1	ye	HIV negative	0.21							1.5551	1	1	1		1		urban	county/sub-county	1	0	0	mother/father	0		1		-2.91
75	Both alive	unknown	1	ye	HIV negative	0.21							1.70842	1		1		1		urban	county/sub-county	1	0	0	mother/father	0		1		-2.14
75	Both alive	unknown	1	ye	HIV negative	0.21							1.72758							urban	county/sub-county	1	0	0		0
75	Both alive	unknown	1	ye	HIV negative	0.21							1.74949							urban	county/sub-county	1	0	0		0
75	Both alive	unknown	1	ye	HIV negative	0.21							1.86174		1			1		urban	county/sub-county	1	0	0		0	1	0	0	-1.48	-2.83	-0.1
75	Both alive	unknown	1	ye	HIV negative	0.21							2.3217		1	1		1		urban	county/sub-county	1	0	0	mother/father	0	0	1	0	-2.2	-1.92	-1.67
76	Both alive	no	0	no	HIV infected	1.86				896			1.859					1		urban	county/sub-county	0	0	0	mother/father	0	1	0	0	-1.77	-3.47	0.05
76	Both alive	no	0	no	HIV infected	1.86							1.94387	1		1		1		urban	county/sub-county	0	0	0	mother/father	0	1	0	0	-1.03	-2.76	0.55
76	Both alive	no	0	no	HIV infected	1.86							2.02053	1		1	1	1		urban	county/sub-county	0	0	0	mother/father	0		1		-2.07
76	Both alive	no	0	no	HIV infected	1.86							2.09719			1		1		urban	county/sub-county	0	0	0	mother/father	0	1	0	0	-1.31	-2.35	-0.03
76	Both alive	no	0	no	HIV infected	1.86							2.17385	1		1	1	1		urban	county/sub-county	0	0	0	mother/father	0	0	1	1	-2.35	-1.21	-2.37
76	Both alive	no	0	no	HIV infected	1.86							2.25051					1		urban	county/sub-county	0	0	0		0	1	1	0	-3.48	-3.87	-1.74
76	Both alive	no	0	no	HIV infected	1.86							2.32717	1		1	1	1		urban	county/sub-county	0	0	0		0	1	0	0	-0.9	-2.35	0.57
76	Both alive	no	0	no	HIV infected	1.86				1065			2.40383					1		urban	county/sub-county	0	0	0		0	0	0	0	-1.83	-1.95	-0.99
76	Both alive	no	0	no	HIV infected	1.86							2.48049	1		1	1	1		urban	county/sub-county	0	0	0	mother/father	0	0	0	0	-1.14	-1.99	-0.03
76	Both alive	no	0	no	HIV infected	1.86							2.55715			1		1		urban	county/sub-county	0	0	0	mother/father	0	1	0	0	-1.26	-2.16	-0.03
76	Both alive	no	0	no	HIV infected	1.86							2.63381			1		1		urban	county/sub-county	0	0	0	mother/father	0	1	0	0	-1	-2.05	0.23
76	Both alive	no	0	no	HIV infected	1.86							2.71047					1		urban	county/sub-county	0	0	0		0	1	0	0	-1.47	-2.35	-0.15
76	Both alive	no	0	no	HIV infected	1.86							2.78713			1		1		urban	county/sub-county	0	0	0	mother/father	0	1	0	0	-1.58	-2.23	-0.4
76	Both alive	no	0	no	HIV infected	1.86							2.94045	1		1		1		urban	county/sub-county	0	0	0	mother/father	0		0		-1.06
76	Both alive	no	0	no	HIV infected	1.86							3.09377	1		1		1		urban	county/sub-county	0	0	0		0	0	0	0	-1.97	-1.77	-1.37
76	Both alive	no	0	no	HIV infected	1.86							3.17043		1	1		1		urban	county/sub-county	0	0	0		0	0	0	0	-0.13	-1.27	0.8
76	Both alive	no	0	no	HIV infected	1.86							3.24709			1		1		urban	county/sub-county	0	0	0		0	0	0	0	-0.8	-1.79	0.31
76	Both alive	no	0	no	HIV infected	1.86							3.32375			1		1		urban	county/sub-county	0	0	0		0	0	0	0	-0.31	-1.43	0.7
76	Both alive	no	0	no	HIV infected	1.86							3.40041			1		1		rural	rural health clin	0	0	0	mother/father	0	0	0	0	-1.61	-1.31	-1.25
76	Both alive	no	0	no	HIV infected	1.86							3.4935			1		1		urban	county/sub-county	0	0	0	mother/father	0	0	0	0	0.02	0.17	-0.1
76	Both alive	no	0	no	HIV infected	1.86				1116			3.57016			1		1		urban	county/sub-county	0	0	0	mother/father	0	0	0	0	-0.58	-1.12	0.09
76	Both alive	no	0	no	HIV infected	1.86							3.63039					1		urban	county/sub-county	0	0	0	mother/father	0	0	0	0	-0.65	-1.22	0.09
76	Both alive	no	0	no	HIV infected	1.86							3.78371			1		1		urban	county/sub-county	0	0	0		0	0	0	0	-0.81	-1.23	-0.12
76	Both alive	no	0	no	HIV infected	1.86							3.93703		1	1		1		urban	county/sub-county	0	0	0	mother/father	0	0	0	0	-0.96	-1.47	-0.12
76	Both alive	no	0	no	HIV infected	1.86				792			4.09035			1		1		urban	county/sub-county	0	0	0	mother/father	0	0	0	0	-1.1	-1.12	-0.63
76	Both alive	no	0	no	HIV infected	1.86							4.18617			1		1		urban	county/sub-county	0	0	0	mother/father	0	0	0	0	-1.19	-0.92	-0.94
76	Both alive	no	0	no	HIV infected	1.86							4.33949					1		urban	county/sub-county	0	0	0		0	0	0	0	-0.82	-0.92	-0.37
76	Both alive	no	0	no	HIV infected	1.86							4.5065					1		urban	county/sub-county	0	0	0		0	0	0	0	-0.96	-0.49	-1.02
76	Both alive	no	0	no	HIV infected	1.86			1				4.6653							urban	county/sub-county	0	0	0	mother/father	0	0	0	0	-1.09	-0.93	-0.8
76	Both alive	no	0	no	HIV infected	1.86			1				4.74196							urban	county/sub-county	0	0	0	mother/father	0	0	0	0	-1.16	-1.24	-0.59
76	Both alive	no	0	no	HIV infected	1.86							4.89528					1		urban	county/sub-county	0	0	0	mother/father	0	0	0	0	-0.82	-0.8	-0.52
77	Both alive	unknown	1	ye	HIV negative	0.11					1		0.109514							rural	rural health clin	0	0	0	mother/father	0		0		1.66
77	Both alive	unknown	1	ye	HIV negative	0.11							0.134155							rural	rural health clin	0	0	0		0
77	Both alive	unknown	1	ye	HIV negative	0.11					1		0.186174							rural	rural health clin	0	0	0		0		0		1.6
77	Both alive	unknown	1	ye	HIV negative	0.11					1		0.262834							rural	rural health clin	0	0	0	mother/father	0		0		-0.66
77	Both alive	unknown	1	ye	HIV negative	0.11					1		0.454483							rural	rural health clin	0	0	0	mother/father	0		0		0.33
77	Both alive	unknown	1	ye	HIV negative	0.11							0.607803	1		1		1		rural	rural health clin	0	0	0	mother/father	0		0		-1.65
77	Both alive	unknown	1	ye	HIV negative	0.11							0.761123	1		1		1		rural	rural health clin	0	0	0	mother/father	0		1		-2.22
77	Both alive	unknown	1	ye	HIV negative	0.11							0.914442	1		1		1		rural	rural health clin	0	0	0	mother/father	0		0		-0.93
77	Both alive	unknown	1	ye	HIV negative	0.11							0.991102	1		1		1		rural	rural health clin	0	0	0	mother/father	0		0		-1.68
77	Both alive	unknown	1	ye	HIV negative	0.11							1.22108	1		1		1		rural	rural health clin	0	0	0	mother/father	0		0		-0.77
77	Both alive	unknown	1	ye	HIV negative	0.11							1.41273							rural	rural health clin	0	0	0		0
77	Both alive	unknown	1	ye	HIV negative	0.11							1.56605							rural	rural health clin	0	0	0		0
77	Both alive	unknown	1	ye	HIV negative	0.11							1.79603					1		rural	rural health clin	0	0	0		0		0		-1.36
77	Both alive	unknown	1	ye	HIV negative	0.11							1.94935	1		1		1		rural	rural health clin	0	0	0	mother/father	0		0		-1.2
77	Both alive	unknown	1	ye	HIV negative	0.11							2.21766	1				1		rural	rural health clin	0	0	0	mother/father	0		0		-1.22
77	Both alive	unknown	1	ye	HIV negative	0.11							2.25599	1		1				rural	rural health clin	0	0	0		0
77	Both alive	unknown	1	ye	HIV negative	0.11							2.48597					1		rural	rural health clin	0	0	0	mother/father	0		0		-0.86
77	Both alive	unknown	1	ye	HIV negative	0.11							3.6742							rural	rural health clin	0	0	0		0
78	Both alive	unknown	0	ye	HIV negative	0.15					1		0.150582							rural	rural health clin	1	0	0	mother/father	0	0	0	0	2.89	0.75	3.08
78	Both alive	unknown	0	ye	HIV negative	0.15							0.208077							rural	rural health clin	1	0	0		0
78	Both alive	unknown	0	ye	HIV negative	0.15					1		0.284736							rural	rural health clin	1	0	0	mother/father	0	0	0	0	-0.13	-1.79	1.76
78	Both alive	unknown	0	ye	HIV negative	0.15					1		0.358658							rural	rural health clin	1	0	0	mother/father	0	0	0	0	0.5	-1.24	1.86
78	Both alive	unknown	0	ye	HIV negative	0.15					1		0.418891							rural	rural health clin	1	0	0	mother/father	0		0		-1.15
78	Both alive	unknown	0	ye	HIV negative	0.15					1		0.495551							rural	rural health clin	1	0	0	mother/father	0		0		0.03
78	Both alive	unknown	0	ye	HIV negative	0.15					1		0.572211							rural	rural health clin	1	0	0		0		0		1.38
78	Both alive	unknown	0	ye	HIV negative	0.15					1		0.72553							rural	rural health clin	1	0	0	mother/father	0		0		-0.15
78	Both alive	unknown	0	ye	HIV negative	0.15					1		0.80219							rural	rural health clin	1	0	1	mother/father	0		0		-0.92
78	Both alive	unknown	0	ye	HIV negative	0.15							0.859685	1		1		1		rural	rural health clin	1	0	0	mother/father	0		0		-0.55
78	Both alive	unknown	0	ye	HIV negative	0.15							0.91718	1		1		1		rural	rural health clin	1	0	0	mother/father	0		0		1.1
78	Both alive	unknown	0	ye	HIV negative	0.15							1.013	1		1		1		rural	rural health clin	1	0	0	mother/father	0		0		0.02
78	Both alive	unknown	0	ye	HIV negative	0.15							1.0924	1		1		1		rural	rural health clin	1	0	0		0		0		0.68
78	Both alive	unknown	0	ye	HIV negative	0.15							1.18549	1		1		1		rural	rural health clin	1	0	0	mother/father	0		0		-0.39
78	Both alive	unknown	0	ye	HIV negative	0.15							1.25941			1		1		rural	rural health clin	1	0	0	mother/father	0		0		-0.55
78	Both alive	unknown	0	ye	HIV negative	0.15							1.33881			1		1		rural	rural health clin	1	0	0	mother/father	0		0		-0.72
78	Both alive	unknown	0	ye	HIV negative	0.15							1.43737			1		1		rural	rural health clin	1	0	0	mother/father	0		0		-0.06
78	Both alive	unknown	0	ye	HIV negative	0.15							1.49213			1		1		rural	rural health clin	1	0	0	mother/father	0	1	0	0	-0.17	-2.28	1.19
78	Both alive	unknown	0	ye	HIV negative	0.15							1.64271			1		1		rural	rural health clin	1	0	0	mother/father	0
78	Both alive	unknown	0	ye	HIV negative	0.15							1.79877			1		1		rural	rural health clin	1	0	0	mother/father	0		0		-0.76
78	Both alive	unknown	0	ye	HIV negative	0.15							1.95209		1			1		rural	rural health clin	1	0	0		0		0		-0.26
78	Both alive	unknown	0	ye	HIV negative	0.15							2.24778					1		rural	rural health clin	1	0	0		0		0		-0.77
79	Both alive	unknown	0	no	HIV infected	0.41					1		0.405202			1				urban	county/sub-county	0	0	0	mother/father	0	1	1	0	-2.56	-3.52	0.41
79	Both alive	unknown	0	no	HIV infected	0.41					1		0.481862							urban	county/sub-county	0	0	0	mother/father	0	1	1	0	-2.09	-4.6	2.19
79	Both alive	unknown	0	no	HIV infected	0.41					1		0.558522			1		1		urban	county/sub-county	0	0	0	mother/father	0	1	1	0	-2.19	-3.41	0.35
79	Both alive	unknown	0	no	HIV infected	0.41					1		0.635181			1		1		urban	county/sub-county	0	0	0	mother/father	0
79	Both alive	unknown	0	no	HIV infected	0.41							0.681725			1		1		urban	county/sub-county	0	0	0	mother/father	0		0		-1.73
79	Both alive	unknown	0	no	HIV infected	0.41					1		0.758385	1		1	1	1		urban	county/sub-county	0	0	0	mother/father	0	1	0	0	-1.74	-3.21	0.34
79	Both alive	unknown	0	no	HIV infected	0.41							0.835044					1		urban	county/sub-county	0	0	0	mother/father	0	1	0	0	-1.6	-3.85	1.01
79	Both alive	unknown	0	no	HIV infected	0.41							0.911704			1		1		urban	county/sub-county	0	0	0	mother/father	0	1	1	0	-2.06	-4.25	0.7
79	Both alive	unknown	0	no	HIV infected	0.41							0.988364					1		urban	county/sub-county	0	0	0	mother/father	0	1	0	0	-0.89	-3.05	0.98
79	Both alive	unknown	0	no	HIV infected	0.41							1.06502	1		1		1		urban	county/sub-county	0	0	0	mother/father	0	1	0	0	-1.08	-2.66	0.35
79	Both alive	unknown	0	no	HIV infected	0.41							1.14168	1		1	1	1		urban	county/sub-county	0	0	0	mother/father	0	1	0	0	-1.27	-2.26	-0.22
79	Both alive	unknown	0	no	HIV infected	0.41							1.21834	1		1	1	1		urban	county/sub-county	0	0	0	mother/father	0	0	0	0	-0.46	-1.5	0.29
79	Both alive	unknown	0	no	HIV infected	0.41							1.295					1		urban	county/sub-county	0	0	0	mother/father	0		0		-1.62
79	Both alive	unknown	0	no	HIV infected	0.41		1			1		1.40999	1		1	1	1		urban	county/sub-county	0	0	0		0	1	0	0	-1.87	-2.49	-0.9
79	Both alive	unknown	0	no	HIV infected	0.41							1.48392					1		urban	county/sub-county	0	0	0	mother/father	0	0	0	0	-1.51	-1.9	-0.83
79	Both alive	unknown	0	no	HIV infected	0.41							1.56331					1		urban	county/sub-county	0	0	0	mother/father	0	1	1	0	-2.2	-2.03	-1.65
79	Both alive	unknown	0	no	HIV infected	0.41							1.71663	1		1		1		urban	county/sub-county	0	0	0	mother/father	0	1	0	0	-1.49	-2.06	-0.63
79	Both alive	unknown	0	no	HIV infected	0.41							1.83162					1		urban	county/sub-county	0	0	0	mother/father	0	0	0	0	-1.72	-1.82	-1.05
79	Both alive	unknown	0	no	HIV infected	0.41							1.98494		1	1		1		urban	county/sub-county	0	0	0	mother/father	0		0		-1.11
79	Both alive	unknown	0	no	HIV infected	0.41							2.0616			1	1	1		urban	county/sub-county	0	0	0		0	0	0	0	-1.25	-1.64	-0.5
79	Both alive	unknown	0	no	HIV infected	0.41							2.19576		1	1		1		urban	county/sub-county	0	0	0	mother/father	0	1	0	0	-1.48	-2.31	-0.26
79	Both alive	unknown	0	no	HIV infected	0.41							2.27242		1	1		1		urban	county/sub-county	0	0	0	mother/father	0		0		-1.61
79	Both alive	unknown	0	no	HIV infected	0.41							2.34908			1		1		urban	county/sub-county	0	0	0	mother/father	0	0	0	0	-1.74	-1.38	-1.37
79	Both alive	unknown	0	no	HIV infected	0.41							2.5024					1		urban	county/sub-county	0	0	0	mother/father	0	0	0	0	-1.98	-1.33	-1.76
79	Both alive	unknown	0	no	HIV infected	0.41			1				2.75154							urban	county/sub-county	0	0	0	mother/father	0		0		-1.53
79	Both alive	unknown	0	no	HIV infected	0.41							2.8282					1		urban	county/sub-county	0	0	0	mother/father	0		0		-0.92
79	Both alive	unknown	0	no	HIV infected	0.41							3.01164					1		urban	county/sub-county	0	0	0	mother/father	0	0	0	0	-1.15	-1.35	-0.59
79	Both alive	unknown	0	no	HIV infected	0.41							3.17043					1		urban	county/sub-county	0	0	0	mother/father	0	1	0	0	-0.7	-6.53	4.56
79	Both alive	unknown	0	no	HIV infected	0.41							3.47707					1		urban	county/sub-county	0	0	0	mother/father	0	0	0	0	-1.06	-1.45	-0.33
79	Both alive	unknown	0	no	HIV infected	0.41							3.63039					1		urban	county/sub-county	0	0	0	mother/father	0	0	0	0	-1.85	-1.46	-1.46
79	Both alive	unknown	0	no	HIV infected	0.41					1		3.7399							urban	county/sub-county	0	0	0	mother/father	0
80	Both alive	unknown	0	ye	HIV negative	0					1		0.00273785							urban	county/sub-county	1	0	0	mother/father	0	1	0		0.01	-4.46
80	Both alive	unknown	0	ye	HIV negative	0					1		0.0793977							urban	county/sub-county	1	0	0	mother/father	0		0	0	0.78		0.76
80	Both alive	unknown	0	ye	HIV negative	0					1		0.117728							urban	county/sub-county	1	0	0	mother/father	0		0	0	0.3		1.21
80	Both alive	unknown	0	ye	HIV negative	0					1		0.197125							urban	county/sub-county	1	0	0	mother/father	0	1	0	0	0.2	-2	2.7
80	Both alive	unknown	0	ye	HIV negative	0					1		0.347707							urban	county/sub-county	1	0	0	mother/father	0	0	0	0	0.25	0.25	0.17
80	Both alive	unknown	0	ye	HIV negative	0					1		0.424367			1				urban	county/sub-county	1	0	0	mother/father	0	0	0	0	0.07	-0.31	0.42
80	Both alive	unknown	0	ye	HIV negative	0					1		0.580424	1		1		1		urban	county/sub-county	1	0	0	mother/father	0	0	0	0	-0.71	-1.4	0.24
80	Both alive	unknown	0	ye	HIV negative	0					1		0.657084	1		1	1	1		urban	county/sub-county	1	0	0	mother/father	0		0		-1.02
80	Both alive	unknown	0	ye	HIV negative	0					1		0.81588	1		1	1	1		urban	county/sub-county	1	0	0	mother/father	0		0		-1.54
80	Both alive	unknown	0	ye	HIV negative	0					1		0.930869	1		1	1	1		urban	county/sub-county	1	0	0	mother/father	0		0		0.22
80	Both alive	unknown	0	ye	HIV negative	0							1.15811	1	1	1		1		urban	county/sub-county	1	0	0	mother/father	0	0	0	0	-0.32	-1.67	0.59
80	Both alive	unknown	0	ye	HIV negative	0							1.46749			1		1		urban	county/sub-county	1	0	0	mother/father	0	0	0	0	-0.99	-1.84	-0.18
80	Both alive	unknown	0	ye	HIV negative	0							1.62081		1	1		1		urban	county/sub-county	1	0	0	mother/father	0	0	0	0	-0.42	-1.9	0.65
80	Both alive	unknown	0	ye	HIV negative	0							1.77413					1		urban	county/sub-county	1	0	0	mother/father	0	0	0	0	-0.72	-1.6	0.12
80	Both alive	unknown	0	ye	HIV negative	0							1.80424							urban	county/sub-county	1	0	0		0
80	Both alive	unknown	0	ye	HIV negative	0							1.85079		1			1		urban	county/sub-county	1	0	0	mother/father	0	0	0	0	-0.86	-1.53	-0.1
81	Both alive	no	0		HIV negative	0.02					1		0.019165							rural	rural health clin	1	0	0	mother/father	0	0	0	1	0.32	1.95	-2.32
81	Both alive	no	0		HIV negative	0.02							0.0958248							rural	rural health clin	1	0	0	mother/father	0	0	0	0	0.5	1.4	-0.99
81	Both alive	no	0		HIV negative	0.02							0.19165							rural	rural health clin	1	0	0		0
81	Both alive	no	0		HIV negative	0.02					1		0.306639							rural	rural health clin	1	0	0	mother/father	0	0	0	0	1.29	0.28	1.5
81	Both alive	no	0		HIV negative	0.02					1		0.421629							rural	rural health clin	1	0	0	mother/father	0	0	0	0	1.27	0.39	1.44
81	Both alive	no	0		HIV negative	0.02					1		0.459959							rural	rural health clin	1	0	0	mother/father	0	0	0	0	1.35	1.37	0.88
81	Both alive	no	0		HIV negative	0.02					1		0.517454	1		1		1		rural	rural health clin	1	0	0	mother/father	0	0	0	0	1.31	1.99	0.48
81	Both alive	no	0		HIV negative	0.02					1		0.536619	1		1	1	1		rural	rural health clin	1	0	0	mother/father	0	0	0	0	1.4	1.56	0.88
81	Both alive	no	0		HIV negative	0.02					1		0.613279	1		1	1	1		rural	rural health clin	1	0	0	mother/father	0	0	0	0	1.6	0.93	1.57
81	Both alive	no	0		HIV negative	0.02					1		0.689938	1		1	1	1		rural	rural health clin	1	0	0	mother/father	0	0	0	0	1.61	0.57	1.82
81	Both alive	no	0		HIV negative	0.02					1		0.728268	1		1	1	1		rural	rural health clin	1	0	0	mother/father	0	0	0	0	2.03	0.92	2.16
81	Both alive	no	0		HIV negative	0.02					1		0.766598	1		1		1		rural	rural health clin	1	0	0	mother/father	0	0	0	0	2.04	1.56	1.83
81	Both alive	no	0		HIV negative	0.02					1		0.939083	1		1	1	1		rural	rural health clin	1	0	0	mother/father	0		0		1.8
81	Both alive	no	0		HIV negative	0.02					1		1.11157	1		1	1	1		rural	rural health clin	1	0	0	mother/father	0	0	0	0	1.72	0.64	1.96
81	Both alive	no	0		HIV negative	0.02							1.18823	1		1	1	1		rural	rural health clin	1	0	0	mother/father	0	0	0	0	1.57	1.08	1.51
81	Both alive	no	0		HIV negative	0.02							1.30322	1		1	1	1		rural	rural health clin	1	0	0	mother/father	0	0	0	0	1.66	0.82	1.77
81	Both alive	no	0		HIV negative	0.02							1.45654	1		1		1		rural	rural health clin	1	0	0	mother/father	0	0	0	0	1.02	0.98	0.76
81	Both alive	no	0		HIV negative	0.02							1.46749							rural	rural health clin	1	0	0		0
81	Both alive	no	0		HIV negative	0.02							1.60986	1		1	1	1		rural	rural health clin	1	0	0	mother/father	0	0	0	0	0.73	0.32	0.76
82	Both alive	yes	0	no	HIV infected	1.55				233			1.54689			1				rural	rural health clin	0	0	0	mother/father	0	1	1	0	-2.16	-3.5	-0.5
82	Both alive	yes	0	no	HIV infected	1.55					1		1.62355			1		1		rural	rural health clin	0	0	0	mother/father	0	1	1	0	-2.89	-4.42	-0.66
82	Both alive	yes	0	no	HIV infected	1.55							1.70021					1		rural	rural health clin	0	0	0	mother/father	0	1	1	0	-2.48	-4.97	0.35
82	Both alive	yes	0	no	HIV infected	1.55							1.78234					1		rural	rural health clin	0	0	0	mother/father	0	1	1	0	-2.65	-2.93	-1.53
82	Both alive	yes	0	no	HIV infected	1.55							1.8809					1		rural	rural health clin	0	0	0	mother/father	0	1	1	0	-2.84	-5.12	0.06
82	Both alive	yes	0	no	HIV infected	1.55				88			2.08898			1		1		rural	rural health clin	0	0	0	mother/father	0	1	1	0	-3.22	-5.07	-0.42
82	Both alive	yes	0	no	HIV infected	1.55							2.16564					1		rural	rural health clin	0	0	0	mother/father	0	1	0	0	-1.43	-4.64	1.49
82	Both alive	yes	0	no	HIV infected	1.55							2.31896					1		rural	rural health clin	0	0	0	mother/father	0	1	0	0	-0.89	-4.95	2.47
83	Both alive	unknown	1	ye	HIV negative	0.05					1		0.0492813							rural	rural health clin	1	0	0	mother/father	0
83	Both alive	unknown	1	ye	HIV negative	0.05					1		0.125941							rural	rural health clin	1	0	0	mother/father	0	1	0	0	-0.43	-3.4	3.98
83	Both alive	unknown	1	ye	HIV negative	0.05					1		0.210815							rural	rural health clin	1	0	0	mother/father	0
83	Both alive	unknown	1	ye	HIV negative	0.05					1		0.287474							rural	rural health clin	1	0	0	mother/father	0
83	Both alive	unknown	1	ye	HIV negative	0.05					1		0.440794							rural	rural health clin	1	0	0	mother/father	0
83	Both alive	unknown	1	ye	HIV negative	0.05							0.50924	1		1	1	1		rural	rural health clin	1	0	0	mother/father	0		0		-1.31
83	Both alive	unknown	1	ye	HIV negative	0.05							0.66256			1		1		rural	rural health clin	1	0	0	mother/father	0		0		-1.13
83	Both alive	unknown	1	ye	HIV negative	0.05							0.668036							rural	rural health clin	1	0	0		0
83	Both alive	unknown	1	ye	HIV negative	0.05							0.81588			1		1		rural	rural health clin	1	0	0	mother/father	0	1	1	0	-2.14	-5.72	2.13
83	Both alive	unknown	1	ye	HIV negative	0.05							0.969199	1		1		1		rural	rural health clin	1	0	0	mother/father	0	1	1	0	-2.64	-4.37	-0.2
83	Both alive	unknown	1	ye	HIV negative	0.05							1.12252	1		1	1	1		rural	rural health clin	1	0	0	mother/father	0	1	0	0	-1.25	-4.27	1.4
83	Both alive	unknown	1	ye	HIV negative	0.05							1.27584		1	1		1		rural	rural health clin	1	0	0		0	1	0	0	-1.29	-4.51	1.45
83	Both alive	unknown	1	ye	HIV negative	0.05							1.3525		1	1		1		rural	rural health clin	1	0	0	mother/father	0	1	0	0	-1.45	-4.79	1.45
83	Both alive	unknown	1	ye	HIV negative	0.05							1.50856		1			1		rural	rural health clin	1	0	0	mother/father	0	1	0	0	-1.77	-5.68	1.79
83	Both alive	unknown	1	ye	HIV negative	0.05							1.66188					1		rural	rural health clin	1	0	0	mother/father	0	1	0	0	-0.77	-6.46	3.84
83	Both alive	unknown	1	ye	HIV negative	0.05							2.1191							rural	rural health clin	1	0	0		0
84	Both alive	unknown	0	no	HIV negative	0.69							0.692676			1	1	1		rural	rural health clin	0	0	0	mother/father	0	0	0	0	-1.15	-1.76	-0.13
84	Both alive	unknown	0	no	HIV negative	0.69							0.769336	1		1				rural	rural health clin	0	0	0	mother/father	0		0	0	-0.29		-0.5
84	Both alive	unknown	0	no	HIV negative	0.69							0.845996	1		1				rural	rural health clin	0	0	0	mother/father	0	0	0	0	-1.63	-1.89	-0.81
84	Both alive	unknown	0	no	HIV negative	0.69							1.19918	1		1		1		rural	rural health clin	0	0	0	mother/father	0	0	0	0	-0.42	-1.41	0.29
85	Both alive	no	1	ye	HIV negative	0.04					1		0.0383299							rural	rural health clin	1	0	0	mother/father	0
85	Both alive	no	1	ye	HIV negative	0.04					1		0.11499							rural	rural health clin	1	0	0	mother/father	0
85	Both alive	no	1	ye	HIV negative	0.04					1		0.19165							rural	rural health clin	1	0	0	mother/father	0	0	0	0	-1.74	-0.69	-1.73
85	Both alive	no	1	ye	HIV negative	0.04					1		0.268309			1				rural	rural health clin	1	0	0	mother/father	0	0	0	0	-1.3	-0.01	-1.9
85	Both alive	no	1	ye	HIV negative	0.04					1		0.344969							rural	rural health clin	1	0	0	mother/father	0	0	0	0	-1.45	-1.05	-1.03
85	Both alive	no	1	ye	HIV negative	0.04					1		0.421629							rural	rural health clin	1	0	0	mother/father	0	0	0	0	-0.41	-1.43	0.72
85	Both alive	no	1	ye	HIV negative	0.04							0.498289	1		1				rural	rural health clin	1	0	0	mother/father	0	1	0	0	-1.12	-2.15	0.39
85	Both alive	no	1	ye	HIV negative	0.04							0.651608	1				1		rural	rural health clin	1	0	0	mother/father	0	1	1	1	-3.47	-2.43	-2.85
85	Both alive	no	1	ye	HIV negative	0.04							0.728268	1				1		rural	rural health clin	1	0	0	mother/father	0	0	0	0	-0.35	-1.62	0.78
85	Both alive	no	1	ye	HIV negative	0.04							0.881588			1		1		rural	rural health clin	1	0	0	mother/father	0	0	0	0	0.66	-0.44	1.14
85	Both alive	no	1	ye	HIV negative	0.04							1.18823					1		rural	rural health clin	1	0	0	mother/father	0	0	0	0	-0.14	-1.74	0.87
85	Both alive	no	1	ye	HIV negative	0.04							1.64819					1		rural	rural health clin	1	0	0	mother/father	0	0	0	1	-1.36	0.72	-2.43
85	Both alive	no	1	ye	HIV negative	0.04							1.80151		1			1		rural	rural health clin	1	0	0	mother/father	0	0	0	0	-0.53	-1.61	0.4
85	Both alive	no	1	ye	HIV negative	0.04							2.10815							rural	rural health clin	1	0	0		0
85	Both alive	no	1	ye	HIV negative	0.04							2.26146					1		rural	rural health clin	1	0	0		0	1	0	0	0.16	-2.38	1.99
86	Both alive	yes	1	ye	HIV negative	0					1		0.00273785							rural	rural health clin	1	0	0	mother/father	0	1	0	0	-1.36	-2.67	1.08
86	Both alive	yes	1	ye	HIV negative	0					1		0.0602327							rural	rural health clin	1	0	0	mother/father	0
86	Both alive	yes	1	ye	HIV negative	0					1		0.136893							rural	rural health clin	1	0	0	mother/father	0	1	1	0	-2.03	-2.12	-0.02
86	Both alive	yes	1	ye	HIV negative	0					1		0.213552							rural	rural health clin	1	0	0	mother/father	0	1	0	0	-1.56	-2.56	1.09
86	Both alive	yes	1	ye	HIV negative	0					1		0.290212							urban	county/sub-county	1	0	0	mother/father	0	1	0	0	0.39	-2.75	3.53
86	Both alive	yes	1	ye	HIV negative	0					1		0.443532							rural	rural health clin	1	0	0	mother/father	0	1	0	0	-1.47	-3.53	1.52
86	Both alive	yes	1	ye	HIV negative	0					1		0.596851			1				rural	rural health clin	1	0	0	mother/father	0	1	1	0	-2.13	-2.94	-0.32
86	Both alive	yes	1	ye	HIV negative	0							0.752909			1		1		rural	rural health clin	1	0	0	mother/father	0	1	0	0	-1.57	-3.57	0.78
86	Both alive	yes	1	ye	HIV negative	0					1		0.829569			1		1		rural	rural health clin	1	0	0	mother/father	0	1	0	0	-1.58	-5.79	2.88
86	Both alive	yes	1	ye	HIV negative	0							1.02122	1		1		1		rural	rural health clin	1	0	0	mother/father	0	1	1	0	-2.34	-5.88	1.64
86	Both alive	yes	1	ye	HIV negative	0							1.10062	1		1		1		rural	rural health clin	1	0	0	mother/father	0	1	0	0	-1.73	-6.22	2.65
86	Both alive	yes	1	ye	HIV negative	0							1.24846		1			1		rural	rural health clin	1	0	0	mother/father	0	1	0	0	-1.64	-3.61	0.25
86	Both alive	yes	1	ye	HIV negative	0							1.40452	1	1	1		1		rural	rural health clin	1	0	0	mother/father	0	1	0	0	-1.56	-3.46	0.18
86	Both alive	yes	1	ye	HIV negative	0							1.41273							rural	rural health clin	1	0	0		0
86	Both alive	yes	1	ye	HIV negative	0							1.54415					1		rural	rural health clin	1	0	0	mother/father	0	1	0	0	-0.89	-3.95	1.42
86	Both alive	yes	1	ye	HIV negative	0							2.28337					1		rural	rural health clin	1	0	0	mother/father	0	1	0	0	-0.57	-2.44	1.06
86	Both alive	yes	1	ye	HIV negative	0							2.36277					1		rural	rural health clin	1	0	0	mother/father	0	1	0	0	-0.68	-2.02	0.59
86	Both alive	yes	1	ye	HIV negative	0							2.59274					1		rural	rural health clin	1	0	0		0	1	0	0	0.31	-2.81	2.61
87	Both alive	unknown	1	ye	HIV negative	0.02					1		0.0164271							urban	county/sub-county	1	0	0	mother/father	0	0	0	0	1.03	-1.55	3.23
87	Both alive	unknown	1	ye	HIV negative	0.02					1		0.0930869							urban	county/sub-county	1	0	0	mother/father	0	0	0	0	0.6	-1.64	3.09
87	Both alive	unknown	1	ye	HIV negative	0.02					1		0.150582							urban	county/sub-county	1	0	0	mother/father	0	1	0	0	-0.58	-2.9	3.09
87	Both alive	unknown	1	ye	HIV negative	0.02					1		0.188912							urban	county/sub-county	1	0	0	mother/father	0	1				-4.61
87	Both alive	unknown	1	ye	HIV negative	0.02					1		0.265572							urban	county/sub-county	1	0	0	mother/father	0	1	0	0	-0.69	-2.4	1.81
87	Both alive	unknown	1	ye	HIV negative	0.02					1		0.416153							urban	county/sub-county	1	0	0	mother/father	0	0	0	1	-1.99	-0.8	-2.06
87	Both alive	unknown	1	ye	HIV negative	0.02					1		0.495551							urban	county/sub-county	1	0	0	mother/father	0	0	0	0	-1.11	-1.42	-0.25
87	Both alive	unknown	1	ye	HIV negative	0.02					1		0.646133	1		1		1		urban	county/sub-county	1	0	0	mother/father	0	1	0	0	-1.81	-2.39	-0.46
87	Both alive	unknown	1	ye	HIV negative	0.02					1		0.722793	1		1	1	1		urban	county/sub-county	1	0	0	mother/father	0	1	0	0	-0.88	-6.06	4.53
87	Both alive	unknown	1	ye	HIV negative	0.02					1		0.804928	1		1		1		urban	county/sub-county	1	0	0	mother/father	0	1	0	0	-0.08	-6.1	5.45
87	Both alive	unknown	1	ye	HIV negative	0.02					1		0.900753	1		1	1	1		urban	county/sub-county	1	0	0	mother/father	0		0		-1.44
87	Only father deceased	unknown	1	ye	HIV negative	0.02							1.13073	1	1	1		1		urban	county/sub-county	1	0	0	mother/father	0
87	Only father deceased	unknown	1	ye	HIV negative	0.02							1.20739	1		1		1		urban	county/sub-county	1	0	0	mother/father	0		0		-0.18
87	Only father deceased	unknown	1	ye	HIV negative	0.02							1.24846							urban	county/sub-county	1	0	0		0
87	Only father deceased	unknown	1	ye	HIV negative	0.02							1.43737			1	1	1		urban	county/sub-county	1	0	0	mother/father	0		0		0.18
87	Only father deceased	unknown	1	ye	HIV negative	0.02							1.59069			1		1		urban	county/sub-county	1	0	0	mother/father	0		0		-0.13
87	Only father deceased	unknown	1	ye	HIV negative	0.02							1.59617							urban	county/sub-county	1	0	0		0
87	Only father deceased	unknown	1	ye	HIV negative	0.02							1.66735					1		urban	county/sub-county	1	0	0	mother/father	0	1	0	0	-0.28	-2.38	1.14
88	Both alive	no	1	ye	HIV negative	0.02					1		0.0246407							urban	referral hospital	0	0	0	mother/father	1	0	0	0	-0.01	-0.77	0.72
88	Both alive	no	1	ye	HIV negative	0.02					1		0.120465							urban	referral hospital	0	0	0	mother/father	1	0	0	0	-0.16	0.26	-0.54
88	Both alive	no	1	ye	HIV negative	0.02					1		0.197125							urban	referral hospital	0	0	0	mother/father	1	0	0	1	-0.56	1.19	-2.13
88	Both alive	no	1	ye	HIV negative	0.02					1		0.290212	1		1		1		urban	referral hospital	0	0	0	mother/father	1	0	0	0	-0.53	0.16	-0.9
88	Both alive	no	1	ye	HIV negative	0.02					1		0.350445							urban	referral hospital	0	0	0	mother/father	1	0	0	0	-0.47	1.28	-1.7
88	Both alive	no	1	ye	HIV negative	0.02							0.44627	1		1	1	1		urban	referral hospital	0	0	0	mother/father	1	0	0	0	-1.48	-0.73	-1.38
88	Both alive	no	1	ye	HIV negative	0.02							0.52293	1		1		1		urban	referral hospital	0	0	0	mother/father	1	0	1	0	-2.06	-1.89	-1.15
88	Both alive	no	1	ye	HIV negative	0.02					1		0.5859	1		1		1		urban	referral hospital	0	0	0	mother/father	1	0	0	0	-1.82	-0.56	-1.98
88	Both alive	no	1	ye	HIV negative	0.02							0.605065	1		1		1		urban	referral hospital	0	0	0	mother/father	1	0	1	0	-2.17	-1.63	-1.6
88	Both alive	no	1	ye	HIV negative	0.02							0.695414	1		1		1		urban	referral hospital	0	0	0	mother/father	1	1	0	0	-1.25	-2.29	0.16
88	Both alive	no	1	ye	HIV negative	0.02							0.908966	1		1		1		urban	referral hospital	0	0	0		1	0	0	0	-0.7	-1.04	-0.23
88	Both alive	no	1	ye	HIV negative	0.02							1.28953	1	1	1		1		urban	referral hospital	0	0	0	mother/father	1	1	0	0	-1.73	-2.6	-0.67
88	Both alive	no	1	ye	HIV negative	0.02							1.61533		1			1		urban	referral hospital	0	0	0	mother/father	1	0	0	0	-1.03	-1.66	-0.32
89	Both alive	no	0	ye	HIV negative	0.1					1		0.0985626			1				urban	referral hospital	0	0	0	mother/father	1	0	0	1	-1.63	0.32	-3.03
89	Both alive	no	0	ye	HIV negative	0.1					1		0.136893					1		urban	referral hospital	0	0	0	mother/father	1	0				-0.47
89	Both alive	no	0	ye	HIV negative	0.1					1		0.213552							urban	referral hospital	0	0	0	mother/father	1	0	0		0.34	-0.8
89	Both alive	no	0	ye	HIV negative	0.1					1		0.290212					1		urban	referral hospital	0	0	0	mother/father	1	0	0	0	0.46	0.02	0.64
89	Both alive	no	0	ye	HIV negative	0.1							0.366872							urban	referral hospital	0	0	0	mother/father	1	0	0	0	0.21	-1.79	2.02
89	Both alive	no	0	ye	HIV negative	0.1					1		0.449008							urban	referral hospital	0	0	0	mother/father	1	0	0	0	0.6	-0.77	1.48
89	Both alive	no	0	ye	HIV negative	0.1					1		0.525667	1				1		urban	referral hospital	0	0	0	mother/father	1	0	0	0	0.63	1.22	0.06
89	Both alive	no	0	ye	HIV negative	0.1					1		0.602327	1		1		1		urban	referral hospital	0	0	0	mother/father	1	0	0	0	0.3	-0.7	0.98
89	Both alive	no	0	ye	HIV negative	0.1					1		0.678987			1				urban	referral hospital	0	0	0		1	0	0	0	0.11	-1.25	1.11
89	Both alive	no	0	ye	HIV negative	0.1					1		1.13895	1		1	1	1		urban	referral hospital	0	0	0	mother/father	1	0	0	0	-0.28	-1.5	0.54
89	Both alive	no	0	ye	HIV negative	0.1							1.29227		1			1		urban	referral hospital	0	0	0	mother/father	1	1	0	0	-0.53	-3.28	1.44
89	Both alive	no	0	ye	HIV negative	0.1							1.52225							urban	referral hospital	0	0	0		1
89	Both alive	no	0	ye	HIV negative	0.1							1.5989		1			1		urban	referral hospital	0	0	0	mother/father	1	1	0	0	-1.26	-2.66	0.05
89	Both alive	no	0	ye	HIV negative	0.1							2.11362	1		1		1		urban	referral hospital	0	0	0	mother/father	1	1	0	0	-1.34	-3.76	0.93
89	Both alive	no	0	ye	HIV negative	0.1			1				2.34086							urban	referral hospital	0	0	0	mother/father	1		0		-0.92
90	Both alive	unknown	0	ye	HIV negative	0.06					1		0.0574949							rural	rural health clin	1	0	0	mother/father	0	1	0	0	1.32	-2.58	5.08
90	Both alive	unknown	0	ye	HIV negative	0.06					1		0.134155							rural	rural health clin	1	0	0	mother/father	0		0		1.32
91	Both alive	unknown	0	ye	HIV negative	0.08		1			1		0.0793977	1						urban	county/sub-county	1	0	0	mother/father	0	0	0	0	-0.24	0.36	-0.91
91	Both alive	unknown	0	ye	HIV negative	0.08		1					0.156057				1			urban	county/sub-county	1	0	0	mother/father	0	0	0		1.11	-0.33
91	Both alive	unknown	0	ye	HIV negative	0.08		1					0.232717							urban	county/sub-county	1	0	0	mother/father	0	0	0		1.27	-1.57
91	Both alive	unknown	0	ye	HIV negative	0.08		1					0.328542							urban	county/sub-county	1	0	0	mother/father	0	0	0	0	1.39	-0.45	2.26
91	Both alive	unknown	0	ye	HIV negative	0.08		1					0.43258							urban	county/sub-county	1	0	0	mother/father	0	0	0	0	1.11	0.73	0.98
91	Both alive	unknown	0	ye	HIV negative	0.08							0.596851	1						urban	county/sub-county	1	0	0	mother/father	0	0	0	0	0.32	-0.66	0.98
91	Both alive	unknown	0	ye	HIV negative	0.08							0.750171	1		1	1	1		urban	county/sub-county	1	0	0	grandparent	0	0	0	0	1.58	-1.3	2.96
91	Both alive	unknown	0	ye	HIV negative	0.08							0.903491	1		1		1		urban	county/sub-county	1	0	0	mother/father	0		0		1.14
91	Both alive	unknown	0	ye	HIV negative	0.08							1.13347	1	1	1		1		urban	county/sub-county	1	0	0	mother/father	0		0		2.02
91	Both alive	unknown	0	ye	HIV negative	0.08							1.32512	1	1	1		1		urban	county/sub-county	1	0	0	mother/father	0	0	0	0	2.23	0.36	2.8
91	Both alive	unknown	0	ye	HIV negative	0.08							1.47844			1		1		urban	county/sub-county	1	0	0	mother/father	0	0	0	0	1.93	0.54	2.29
91	Both alive	unknown	0	ye	HIV negative	0.08					1		1.5551			1				urban	county/sub-county	1	0	0	mother/father	0	0	0	0	2.07	1.06	2.12
91	Both alive	unknown	0	ye	HIV negative	0.08							1.56057							urban	county/sub-county	1	0	0		0
91	Both alive	unknown	0	ye	HIV negative	0.08							1.70842	1				1		urban	county/sub-county	1	0	0	mother/father	0	0	0	0	2.58	1.75	2.32
92	Both alive		0	no	HIV infected	0.01					1		0.0109514							rural	rural health clin	1	0	0	mother/father	0	0	0	0	-0.55	0.09	-1.25
92	Both alive		0	no	HIV infected	0.01							0.0876112							rural	rural health clin	1	0	0	mother/father	0		0		-0.25
92	Both alive		0	no	HIV infected	0.01					1		0.238193							rural	rural health clin	1	0	0	mother/father	0	0	0	0	0.04	-0.69	0.83
92	Both alive		0	no	HIV infected	0.01					1		0.334018							rural	rural health clin	1	0	0	mother/father	0	0	0	0	-0.27	-0.28	-0.05
92	Both alive		0	no	HIV infected	0.01					1		0.4846			1		1		rural	rural health clin	1	0	0	mother/father	0	0	0	0	-0.87	-0.9	-0.35
92	Both alive		0	no	HIV infected	0.01					1		0.566735	1		1	1	1		rural	rural health clin	1	0	0	mother/father	0	0	0	0	-1.14	-0.86	-0.78
92	Both alive		0	no	HIV infected	0.01					1		0.583162	1		1	1	1		rural	rural health clin	1	0	0	mother/father	0	0	0	0	-1.21	-1.2	-0.6
92	Both alive		0	no	HIV infected	0.01					1		0.602327	1		1		1		rural	rural health clin	1	0	0	mother/father	0		0		-1.29
92	Both alive		0	no	HIV infected	0.01					1		0.678987	1		1	1	1		rural	rural health clin	1	0	0	mother/father	0	1	0	0	-1.43	-2.09	-0.19
92	Both alive		0	no	HIV infected	0.01					1		0.755647			1		1		rural	rural health clin	1	0	0	mother/father	0	0	0	0	-1.48	-1.13	-1.14
92	Both alive		0	no	HIV infected	0.01					1		0.832307	1		1		1		rural	rural health clin	1	0	0	mother/father	0	0	0	0	-1.59	-1.4	-1.13
92	Both alive		0	no	HIV infected	0.01					1		1.14168	1		1		1		rural	rural health clin	1	0	0	mother/father	0		1		-2.41
92	Both alive		0	no	HIV infected	0.01							1.18001	1		1		1		rural	rural health clin	1	0	0		0	0	1	1	-2.5	-1.69	-2.32
92	Both alive		0	no	HIV infected	0.01					1		1.25667	1		1	1	1		rural	rural health clin	1	0	0	mother/father	0	1	1	1	-2.72	-2.4	-2.09
93	Both alive	unknown	0	ye	HIV negative	0.02					1		0.0219028							urban	county/sub-county	1	0	0	mother/father	0	1	0	0	1.21	-2.39	4.51
93	Both alive	unknown	0	ye	HIV negative	0.02					1		0.117728							urban	county/sub-county	1	0	0	mother/father	0		0	0	1.74		2.54
93	Both alive	unknown	0	ye	HIV negative	0.02					1		0.194387							urban	county/sub-county	1	0	0	mother/father	0	0	0	0	1.47	-0.99	3.11
93	Both alive	unknown	0	ye	HIV negative	0.02					1		0.271047							urban	county/sub-county	1	0	0	mother/father	0	1	0	0	1.56	-2.55	5.13
93	Both alive	unknown	0	ye	HIV negative	0.02					1		0.386037							urban	county/sub-county	1	0	0	mother/father	0
93	Both alive	unknown	0	ye	HIV negative	0.02					1		0.539357	1		1	1	1		urban	county/sub-county	1	0	0	mother/father	0	0	0	0	0.57	0.23	0.66
93	Both alive	unknown	0	ye	HIV negative	0.02					1		0.692676	1		1	1	1		urban	county/sub-county	1	0	0	mother/father	0	0	0	0	0.92	1.18	0.54
93	Both alive	unknown	0	ye	HIV negative	0.02					1		0.865161	1		1	1	1		urban	county/sub-county	1	0	0	mother/father	0	0	0	0	1.24	0.41	1.42
93	Both alive	unknown	0	ye	HIV negative	0.02							1.09514	1	1	1				urban	county/sub-county	1	0	0	mother/father	0	0	0	0	1.43	-0.45	2.14
93	Both alive	unknown	0	ye	HIV negative	0.02							1.24846	1	1	1		1		urban	county/sub-county	1	0	0	mother/father	0	0	0	0	0.33	-1.09	1.08
93	Both alive	unknown	0	ye	HIV negative	0.02							1.41821			1		1		urban	county/sub-county	1	0	0	mother/father	0	0	0	0	0.74	-0.66	1.41
93	Both alive	unknown	0	ye	HIV negative	0.02							1.51129	1	1	1		1		urban	county/sub-county	1	0	0	mother/father	0	0	0	0	0.56	-0.12	0.84
93	Both alive	unknown	0	ye	HIV negative	0.02							1.53046							urban	county/sub-county	1	0	0		0
93	Both alive	unknown	0	ye	HIV negative	0.02							1.66461		1			1		urban	county/sub-county	1	0	0	mother/father	0	0	0	0	0.96	-0.56	1.67
93	Both alive	unknown	0	ye	HIV negative	0.02							2.58727					1		urban	county/sub-county	1	0	0	mother/father	0	0				-0.41
94	Both alive	yes	1	ye	HIV negative	0.06					1		0.0574949							urban	county/sub-county	1	0	0	mother/father	0	1	0	0	1.08	-2.8	5.15
94	Both alive	yes	1	ye	HIV negative	0.06		1					0.134155							urban	county/sub-county	1	0	0	mother/father	0
94	Both alive	yes	1	ye	HIV negative	0.06		1					0.19165							urban	county/sub-county	1	0	0	mother/father	0		0		0.77
94	Both alive	yes	1	ye	HIV negative	0.06		1					0.323066							urban	county/sub-county	1	0	0	mother/father	0		0		0.93
94	Both alive	yes	1	ye	HIV negative	0.06		1					0.399726							urban	county/sub-county	1	0	0	mother/father	0	0	0	0	1.02	0.23	1.21
94	Both alive	yes	1	ye	HIV negative	0.06							0.479124	1		1	1	1		urban	county/sub-county	1	0	0	mother/father	0	0	0	0	1.27	-0.52	2.11
94	Both alive	yes	1	ye	HIV negative	0.06							0.632444	1		1		1		urban	county/sub-county	1	0	0	mother/father	0		0		0.54
94	Both alive	yes	1	ye	HIV negative	0.06							0.709103	1		1	1	1		urban	county/sub-county	1	0	0	mother/father	0		0		1.13
94	Both alive	yes	1	ye	HIV negative	0.06							0.862423	1		1	1	1		urban	county/sub-county	1	0	0	mother/father	0		0		-0.25
94	Both alive	yes	1	ye	HIV negative	0.06							0.996578	1		1	1	1		urban	county/sub-county	1	0	0	mother/father	0		0		-0.63
94	Both alive	yes	1	ye	HIV negative	0.06							1.14168		1	1		1		urban	county/sub-county	1	0	0	mother/father	0	0	0	0	-0.03	0.12	-0.1
94	Both alive	yes	1	ye	HIV negative	0.06							1.295	1	1	1		1		urban	county/sub-county	1	0	0	mother/father	0	0	0	0	0.49	1.08	0.07
94	Both alive	yes	1	ye	HIV negative	0.06							1.37166	1	1	1		1		urban	county/sub-county	1	0	0	mother/father	0	0	0	0	0.32	0.88	-0.05
94	Both alive	yes	1	ye	HIV negative	0.06							1.52498	1		1		1		urban	county/sub-county	1	0	0	mother/father	0	0	0	0	0.78	0.16	0.99
94	Both alive	yes	1	ye	HIV negative	0.06							1.53593							urban	county/sub-county	1	0	0		0
95	Both alive	unknown	0	ye	HIV negative	0.04					1		0.0410678							urban	county/sub-county	1	0	0	mother/father	1
95	Both alive	unknown	0	ye	HIV negative	0.04					1		0.117728							urban	county/sub-county	1	0	0	mother/father	1	1	0	0	-1.05	-2.1	1.25
95	Both alive	unknown	0	ye	HIV negative	0.04					1		0.194387							urban	county/sub-county	1	0	0	mother/father	1	0	0	0	-0.58	-0.75	0.11
95	Both alive	unknown	0	ye	HIV negative	0.04							0.21629	1		1	1	1		urban	county/sub-county	1	0	0	mother/father	1
95	Both alive	unknown	0	ye	HIV negative	0.04							0.309377	1						urban	county/sub-county	1	0	0	mother/father	1	1	0	0	0.65	-2.55	3.61
95	Both alive	unknown	0	ye	HIV negative	0.04							0.462697	1		1		1		urban	county/sub-county	1	0	0	mother/father	1
95	Both alive	unknown	0	ye	HIV negative	0.04							0.635181	1		1		1		urban	county/sub-county	1	0	0	mother/father	1	1	0	0	0.17	-3.5	3.2
95	Both alive	unknown	0	ye	HIV negative	0.04							1.09514	1		1	1	1		urban	county/sub-county	1	0	0	mother/father	1
95	Both alive	unknown	0	ye	HIV negative	0.04							1.32512	1	1	1		1		urban	county/sub-county	1	0	0	mother/father	1	0	0	0	0.17	-1.61	1.19
95	Both alive	unknown	0	ye	HIV negative	0.04							1.4976			1		1		urban	county/sub-county	1	0	0	mother/father	1		0		0.59
95	Both alive	unknown	0	ye	HIV negative	0.04							1.71937		1	1		1		urban	county/sub-county	1	0	0	mother/father	1		0		-0.61
95	Both alive	unknown	0	ye	HIV negative	0.04							2.17933			1		1		urban	county/sub-county	1	0	0		1	0	0	0	0.68	-1.67	2.13
96	Both alive	unknown	1		HIV negative	0.25					1		0.25462							rural	county/sub-county	1	0	0	mother/father	0	0	0	0	-0.29	-0.28	-0.12
96	Both alive	unknown	1		HIV negative	0.25					1		0.427105							rural	county/sub-county	1	0	0	mother/father	0		0		-0.32
96	Both alive	unknown	1		HIV negative	0.25					1		0.503765					1		rural	county/sub-county	1	0	0	mother/father	0		0		-0.53
96	Both alive	unknown	1		HIV negative	0.25					1		0.580424							rural	county/sub-county	1	0	0	mother/father	0	0	0	0	-0.67	-0.97	-0.06
96	Both alive	unknown	1		HIV negative	0.25					1		0.714579	1						rural	county/sub-county	1	0	0	mother/father	0		0		0.22
96	Both alive	unknown	1		HIV negative	0.25					1		0.785763	1						rural	county/sub-county	1	0	0	mother/father	0		0		-0.54
96	Both alive	unknown	1		HIV negative	0.25		1			1		0.865161							rural	county/sub-county	1	0	0	mother/father	0		0		-0.36
96	Both alive	unknown	1		HIV negative	0.25		1			1		0.939083	1						rural	county/sub-county	1	0	0	mother/father	0		0		-0.47
96	Both alive	unknown	1		HIV negative	0.25					1		1.013	1		1		1		rural	county/sub-county	1	0	0	mother/father	0		0		-0.77
96	Both alive	unknown	1		HIV negative	0.25							1.0486	1				1		rural	county/sub-county	1	0	0		0		0		-0.76
96	Both alive	unknown	1		HIV negative	0.25							1.05407	1		1		1		rural	county/sub-county	1	0	0		0		0		-0.87
96	Both alive	unknown	1		HIV negative	0.25							1.09788	1		1		1		rural	county/sub-county	1	0	0	mother/father	0		0		-0.11
96	Both alive	unknown	1		HIV negative	0.25							1.1718					1		rural	county/sub-county	1	0	0	mother/father	0		0		-0.1
96	Both alive	unknown	1		HIV negative	0.25							1.51677					1		rural	county/sub-county	1	0	0	mother/father	0		0		0.8
96	Both alive	unknown	1		HIV negative	0.25							1.59069							rural	county/sub-county	1	0	0	mother/father	0		0		0.57
96	Both alive	unknown	1		HIV negative	0.25							1.74127					1		rural	county/sub-county	1	0	0	mother/father	0		0		-0.42
96	Both alive	unknown	1		HIV negative	0.25							1.82615							rural	county/sub-county	1	0	0		0
96	Both alive	unknown	1		HIV negative	0.25							1.97125							rural	county/sub-county	1	0	0		0
97	Both alive	unknown	0	no	HIV negative	0.12					1		0.117728							urban	referral hospital	0	0	0	mother/father	0	0	0	0	0.61	0.41	0.41
97	Both alive	unknown	0	no	HIV negative	0.12					1		0.197125							urban	referral hospital	0	0	0	mother/father	0	0	0	0	0.27	-0.06	0.49
98	Both alive		1		HIV negative	0.12					1		0.120465							rural	county/sub-county	1	0	0	mother/father	0		0		-0.16
98	Both alive		1		HIV negative	0.12					1		0.19165							rural	county/sub-county	1	0	0	mother/father	0		0		-0.05
98	Both alive		1		HIV negative	0.12					1		0.344969							rural	county/sub-county	1	0	0	mother/father	0		0		-0.1
98	Both alive		1		HIV negative	0.12					1		0.459959							rural	county/sub-county	1	0	0	mother/father	0		0		-0.25
98	Both alive		1		HIV negative	0.12					1		0.613279							rural	county/sub-county	1	0	0	mother/father	0		0		-0.46
98	Both alive		1		HIV negative	0.12							0.670773	1		1		1		rural	county/sub-county	1	0	0	mother/father	0		0		-0.69
98	Both alive		1		HIV negative	0.12					1		0.766598	1		1		1		rural	county/sub-county	1	0	0	mother/father	0		0		0.05
98	Both alive		1		HIV negative	0.12					1		0.925394	1		1		1		rural	county/sub-county	1	0	0	mother/father	0		1		-3.97
98	Both alive		1		HIV negative	0.12							1.07324	1		1		1		rural	county/sub-county	1	0	0	mother/father	0		0		-0.33
98	Both alive		1		HIV negative	0.12							1.2293	1	1	1		1		rural	county/sub-county	1	0	0	mother/father	0		0		-0.23
98	Both alive		1		HIV negative	0.12							1.36071		1	1		1		rural	county/sub-county	1	0	0	mother/father	0		0		0.34
98	Both alive		1		HIV negative	0.12							1.51677					1		rural	county/sub-county	1	0	0	mother/father	0		0		0.02
98	Both alive		1		HIV negative	0.12							1.76318	1	1			1		rural	county/sub-county	1	0	0	mother/father	0		0		0.32
98	Both alive		1		HIV negative	0.12							1.83984							rural	county/sub-county	1	0	0		0
98	Both alive		1		HIV negative	0.12							1.99863	1	1	1		1		rural	county/sub-county	1	0	0	mother/father	0		0		-0.11
98	Both alive		1		HIV negative	0.12							2.14648	1	1	1		1		rural	county/sub-county	1	0	0	mother/father	0		0		0.34
98	Both alive		1		HIV negative	0.12							2.4011	1				1		rural	county/sub-county	1	0	0		0		0		-0.05
98	Both alive		1		HIV negative	0.12							3.24435							rural	county/sub-county	1	0	0		0
98	Both alive		1		HIV negative	0.12			1				4.03833					1		rural	county/sub-county	1	0	0	mother/father	0		0		-0.71
99	Both alive	no	1	ye	HIV negative	0.04							0.0410678							rural	rural health clin	1	0	0		1		0		0.37
99	Both alive	no	1	ye	HIV negative	0.04					1		0.123203					1		rural	rural health clin	1	0	0	mother/father	1	0	0	0	1.25	-0.31	2.26
99	Both alive	no	1	ye	HIV negative	0.04					1		0.202601					1		rural	rural health clin	1	0	0	mother/father	1		0		0.75
99	Both alive	no	1	ye	HIV negative	0.04							0.279261							rural	rural health clin	1	0	0		1		0		0.49
100	Both alive	no	0	ye	HIV negative	0.03							0.0328542							rural	rural health clin	1	0	0	mother/father	1		0		-0.2
100	Only mother deceased	no	0	ye	HIV negative	0.03							0.106776							rural	rural health clin	1	0	0		1
100	Only mother deceased	no	0	ye	HIV negative	0.03							0.134155			1				rural	rural health clin	1	0	0	mother/father	1	0	0	0	0.76	0.08	1.03
100	Only mother deceased	no	0	ye	HIV negative	0.03					1		0.221766					1		rural	rural health clin	1	0	0	mother/father	1		0		0.9
100	Only mother deceased	no	0	ye	HIV negative	0.03					1		0.306639							rural	rural health clin	1	0	0	mother/father	1		0		2.37
100	Only mother deceased	no	0	ye	HIV negative	0.03					1		0.536619			1				rural	rural health clin	1	0	0	mother/father	1		0		0.58
100	Only mother deceased	no	0	ye	HIV negative	0.03					1		0.613279							rural	rural health clin	1	0	1	mother/father	1		0		0.25
100	Only mother deceased	no	0	ye	HIV negative	0.03					1		0.692676							rural	rural health clin	1	0	0	mother/father	1		0		0.26
100	Only mother deceased	no	0	ye	HIV negative	0.03					1		0.843258							rural	rural health clin	1	0	0	mother/father	1		0		-0.51
100	Only mother deceased	no	0	ye	HIV negative	0.03							0.996578							rural	rural health clin	1	0	0		1
100	Only mother deceased	no	0	ye	HIV negative	0.03							1.07598		1					rural	rural health clin	1	0	0		1		0		0.72
100	Only mother deceased	no	0	ye	HIV negative	0.03							1.1499		1					rural	rural health clin	1	0	0	mother/father	1		0		0.55
100	Only mother deceased	no	0	ye	HIV negative	0.03							1.32238		1			1		rural	rural health clin	1	0	0		1		0		0.18
100	Only mother deceased	no	0	ye	HIV negative	0.03							1.39904							rural	rural health clin	1	0	0	mother/father	1		0		0.78
100	Only mother deceased	no	0	ye	HIV negative	0.03							1.42916							rural	rural health clin	1	0	0		1
100	Only mother deceased	no	0	ye	HIV negative	0.03							1.5551							rural	rural health clin	1	0	0		1
100	Only mother deceased	no	0	ye	HIV negative	0.03							1.67009					1		rural	rural health clin	1	0	0	mother/father	1		0		0.26
100	Only mother deceased	no	0	ye	HIV negative	0.03							1.82067		1					rural	rural health clin	1	0	0	mother/father	1	0	0	0	-0.8	-1.43	-0.1
100	Only mother deceased	no	0	ye	HIV negative	0.03							1.82341							rural	rural health clin	1	0	0		1
101	Both alive	no	0		HIV negative	0.06					1		0.0629706							rural	rural health clin	0	0	0	mother/father	1	0	0	0	-0.99	-1.42	0.16
101	Both alive	no	0		HIV negative	0.06					1		0.13963					1		rural	rural health clin	0	0	0	mother/father	1		0		-0.91
101	Both alive	no	0		HIV negative	0.06					1		0.21629							rural	rural health clin	0	0	0	mother/father	1		0		-0.85
101	Both alive	no	0		HIV negative	0.06							0.29295					1		rural	rural health clin	0	0	0	mother/father	1		0		-0.62
101	Both alive	no	0		HIV negative	0.06							0.36961							rural	rural health clin	0	0	0	mother/father	1		0		-1.24
101	Both alive	no	0		HIV negative	0.06					1		0.44627					1		rural	rural health clin	0	0	0	mother/father	1	0	0	1	-1.46	0.6	-2.45
101	Both alive	no	0		HIV negative	0.06					1		0.752909	1		1				rural	rural health clin	0	0	0	mother/father	1		0		-1.59
101	Both alive	no	0		HIV negative	0.06					1		0.829569	1		1		1		rural	rural health clin	0	0	0	mother/father	1		1		-2.9
101	Both alive	no	0		HIV negative	0.06					1		0.982888					1		rural	rural health clin	0	0	0	mother/father	1		0		-1.65
101	Both alive	no	0		HIV negative	0.06							1.05955			1				rural	rural health clin	0	0	0	mother/father	1		1		-3.5
101	Both alive	no	0		HIV negative	0.06							1.13621					1		rural	rural health clin	0	0	0		1		1		-2.39
101	Both alive	no	0		HIV negative	0.06							1.21561							rural	rural health clin	0	0	0		1		1		-3.84
101	Both alive	no	0		HIV negative	0.06							1.28953							rural	rural health clin	0	0	0		1
101	Both alive	no	0		HIV negative	0.06							1.51951		1					rural	rural health clin	0	0	0	mother/father	1		0		-0.23
101	Both alive	no	0		HIV negative	0.06							1.67283		1					rural	rural health clin	0	0	0	mother/father	1		1		-2.32
101	Both alive	no	0		HIV negative	0.06							2.13279					1		rural	rural health clin	0	1	0	mother/father	1	0	1	1	-3.29	-0.88	-3.92
101	Both alive	no	0		HIV negative	0.06							2.30801		1					rural	rural health clin	0	0	0		1	0	1	1	-3.56	-1.71	-3.63
101	Both alive	no	0		HIV negative	0.06			1				2.51608							rural	rural health clin	0	0	0	mother/father	1		1		-2.26
101	Both alive	no	0		HIV negative	0.06			1				2.67214							rural	rural health clin	0	0	0	mother/father	1		1		-2.67
101	Both alive	no	0		HIV negative	0.06							3.41684							rural	rural health clin	0	0	0	mother/father	1	0	1	1	-2.73	-1.59	-2.62
101	Both alive	no	0		HIV negative	0.06							3.50719							rural	rural health clin	0	0	0	mother/father	1		1		-3.21
101	Both alive	no	0		HIV negative	0.06			1				3.93429							rural	rural health clin	0	0	0		1	0	1	1	-3.14	-1.58	-3.26
102	Both alive	no	0		HIV negative	0.05					1		0.0492813							rural	rural health clin	1	0	0		0	0	0	0	0.69	1.27	-0.83
102	Both alive	no	0		HIV negative	0.05					1		0.117728							rural	county/sub-county	1	0	0	mother/father	0		0		2.01
102	Both alive	no	0		HIV negative	0.05							0.120465							rural	county/sub-county	1	0	0		0
102	Both alive	no	0		HIV negative	0.05							0.136893							rural	county/sub-county	1	0	0		0
102	Both alive	no	0		HIV negative	0.05					1		0.424367			1		1		rural	county/sub-county	1	0	0	mother/father	0		0		1.16
102	Both alive	no	0		HIV negative	0.05					1		0.577687			1				rural	county/sub-county	1	0	0	mother/father	0		0		1.35
102	Both alive	no	0		HIV negative	0.05					1		0.731006			1				rural	county/sub-county	1	0	0	mother/father	0		0		1.64
102	Both alive	no	0		HIV negative	0.05							0.884326					1		rural	county/sub-county	1	0	0	mother/father	0		0		1.19
102	Both alive	no	0		HIV negative	0.05							1.15264	1	1	1		1		rural	county/sub-county	1	0	0	mother/father	0		0		1.97
102	Both alive	no	0		HIV negative	0.05							1.20192							rural	county/sub-county	1	0	0		0
102	Both alive	no	0		HIV negative	0.05							1.76591		1			1		rural	county/sub-county	1	0	0	mother/father	0		0		3.44
102	Both alive	no	0		HIV negative	0.05							1.76865							rural	county/sub-county	1	0	0		0
102	Both alive	no	0		HIV negative	0.05							2.07255							rural	county/sub-county	1	0	0		0
102	Both alive	no	0		HIV negative	0.05							2.49418							rural	county/sub-county	1	0	0		0
102	Both alive	no	0		HIV negative	0.05							2.51882							rural	rural health clin	1	0	0		0
102	Both alive	no	0		HIV negative	0.05							3.82204							rural	rural health clin	1	0	0		0
103	Only father deceased		1	un	HIV infected	1.36							1.36071	1		1		1		rural	rural health clin	0	0	0	grandparent	0	1	1	0	-3.66	-5.21	-1.24
103	Only father deceased		1	un	HIV infected	1.36							1.55784	1		1		1		rural	rural health clin	0	0	0		0		1		-3.98
103	Both deceased		1	un	HIV infected	1.36							1.6345					1		rural	rural health clin	0	0	0	grandparent	0		1		-3.99
103	Both deceased		1	un	HIV infected	1.36							1.71116			1		1		rural	rural health clin	0	0	0	grandparent	0		1		-2.14
103	Both deceased		1	un	HIV infected	1.36							1.74949					1		rural	rural health clin	0	0	0	grandparent	0		1		-2.21
103	Both deceased		1	un	HIV infected	1.36							1.82615	1		1		1		rural	rural health clin	0	0	0	grandparent	0		0		-1.41
103	Both deceased		1	un	HIV infected	1.36							1.90281							rural	rural health clin	0	0	0		0
103	Both deceased		1	un	HIV infected	1.36							1.97947	1		1		1		rural	rural health clin	0	0	0	grandparent	0		0		-1.67
103	Both deceased		1	un	HIV infected	1.36							2.05613	1		1		1		rural	rural health clin	0	0	0	grandparent	0		0		-0.96
103	Both deceased		1	un	HIV infected	1.36							2.13279	1		1		1		rural	rural health clin	0	0	0	grandparent	0		0		-1.09
103	Both deceased		1	un	HIV infected	1.36							2.20945	1		1		1		rural	rural health clin	0	0	0	grandparent	0		1		-2.03
103	Both deceased		1	un	HIV infected	1.36							2.28611	1		1		1		rural	rural health clin	0	0	0		0		1		-2.15
103	Both deceased		1	un	HIV infected	1.36							2.36277	1		1		1		rural	rural health clin	0	0	0	grandparent	0		0		-1.43
103	Both deceased		1	un	HIV infected	1.36							2.45859		1			1		rural	rural health clin	0	0	0		0		1		-2.38
103	Both deceased		1	un	HIV infected	1.36							2.61191					1		rural	rural health clin	0	0	0	grandparent	0		1		-3.44
103	Both deceased		1	un	HIV infected	1.36							2.68857					1		rural	rural health clin	0	0	0		0		0		-1.86
103	Both deceased		1	un	HIV infected	1.36							2.78439		1			1		rural	rural health clin	0	0	0	grandparent	0		0		-0.56
103	Both deceased		1	un	HIV infected	1.36							2.86105					1		rural	rural health clin	0	0	0	grandparent	0		0		-1.32
103	Both deceased		1	un	HIV infected	1.36							2.93771					1		rural	rural health clin	0	0	0	grandparent	0		1		-2.14
103	Both deceased		1	un	HIV infected	1.36							3.02533					1		rural	rural health clin	0	0	0	grandparent	0		1		-2.24
103	Both deceased		1	un	HIV infected	1.36							3.10198					1		rural	rural health clin	0	0	0	grandparent	0		0		-0.93
103	Both deceased		1	un	HIV infected	1.36				1509			3.18138		1			1		rural	rural health clin	0	0	0	grandparent	0		0		-1.68
103	Both deceased		1	un	HIV infected	1.36							3.2553					1		rural	rural health clin	0	0	0	mother/father	0		1		-2.48
103	Both deceased		1	un	HIV infected	1.36							3.35934					1		rural	rural health clin	0	0	0	grandparent	0		1		-2.58
103	Both deceased		1	un	HIV infected	1.36							3.51266					1		rural	rural health clin	0	0	0	grandparent	0		0		-1.36
104	Both alive	no	1	ye	HIV negative	0					1		0.00273785							rural	rural health clin	1	0	0	mother/father	1	0	0	1	1.31	3.13	-2.29
104	Both alive	no	1	ye	HIV negative	0					1		0.0766598							rural	rural health clin	1	0	0	mother/father	1
104	Both alive	no	1	ye	HIV negative	0							0.15332					1		rural	rural health clin	1	0	0	mother/father	1		0		0.83
104	Both alive	no	1	ye	HIV negative	0							0.156057							rural	rural health clin	1	0	0		1
104	Both alive	no	1	ye	HIV negative	0					1		0.229979							rural	rural health clin	1	0	0	mother/father	1		0		2.2
104	Both alive	no	1	ye	HIV negative	0					1		0.391513							rural	rural health clin	1	0	0	mother/father	1		0		0.74
104	Both alive	no	1	ye	HIV negative	0					1		0.459959							rural	rural health clin	1	0	0	mother/father	1		0		1.18
104	Both alive	no	1	ye	HIV negative	0					1		0.613279			1				rural	rural health clin	1	0	0	mother/father	1		0		0.62
104	Both alive	no	1	ye	HIV negative	0					1		0.709103			1				rural	rural health clin	1	0	0	mother/father	1		0		1.03
104	Both alive	no	1	ye	HIV negative	0					1		0.824093	1		1	1	1		rural	rural health clin	1	0	0	mother/father	1		0		0.83
104	Both alive	no	1	ye	HIV negative	0					1		0.922656	1		1		1		rural	rural health clin	1	0	0	mother/father	1		0		1.16
104	Both alive	no	1	ye	HIV negative	0							0.985626					1		rural	rural health clin	1	0	0	mother/father	1		1		-2.62
104	Both alive	no	1	ye	HIV negative	0							0.999316	1	1	1		1		rural	rural health clin	1	0	0		1		0		-0.63
104	Both alive	no	1	ye	HIV negative	0							1.1499			1		1		rural	rural health clin	1	0	0	mother/father	1		0		0.82
104	Both alive	no	1	ye	HIV negative	0							1.30322					1		rural	rural health clin	1	0	0	mother/father	1
104	Both alive	no	1	ye	HIV negative	0							1.45654		1	1		1		rural	rural health clin	1	0	0		1		0		0.14
104	Both alive	no	1	ye	HIV negative	0							1.60986					1		rural	rural health clin	1	0	0	mother/father	1		0		1.99
104	Both alive	no	1	ye	HIV negative	0							1.76318			1		1		rural	rural health clin	1	0	0	mother/father	1
104	Both alive	no	1	ye	HIV negative	0							2.22313					1		rural	rural health clin	1	0	0	mother/father	1		0		0.22
104	Both alive	no	1	ye	HIV negative	0							2.68309							rural	rural health clin	1	0	0	mother/father	1
104	Both alive	no	1	ye	HIV negative	0							3.16222							rural	rural health clin	1	0	0	mother/father	1		0		2.51
105	Both alive	unknown	1		HIV negative	0.21					1		0.210815							rural	county/sub-county	1	0	0	mother/father	0	0	0	0	0.77	-0.04	1.14
105	Both alive	unknown	1		HIV negative	0.21					1		0.279261							rural	county/sub-county	1	0	0	mother/father	0		0		1.1
105	Both alive	unknown	1		HIV negative	0.21					1		0.355921							rural	county/sub-county	1	0	0	mother/father	0	0	0	0	0.89	-1.18	2.23
105	Both alive	unknown	1		HIV negative	0.21					1		0.43258							rural	county/sub-county	1	0	0	mother/father	0	0	0	0	0.69	-1.06	1.83
105	Both alive	unknown	1		HIV negative	0.21					1		0.50924			1				rural	county/sub-county	1	0	0	mother/father	0
105	Both alive	unknown	1		HIV negative	0.21					1		0.605065			1				rural	county/sub-county	1	0	0	mother/father	0	0	0	0	0.65	-1.63	2.14
105	Both alive	unknown	1		HIV negative	0.21					1		0.70089			1		1		rural	county/sub-county	1	0	0	mother/father	0	1	0	0	1.06	-2.33	3.11
105	Both alive	unknown	1		HIV negative	0.21					1		0.77755			1		1		rural	county/sub-county	1	0	0	mother/father	0	0	0	0	0.51	-1.95	2.08
105	Both alive	unknown	1		HIV negative	0.21					1		0.854209			1		1		rural	county/sub-county	1	0	0	mother/father	0	0	0	0	0.74	-0.7	1.42
105	Both alive	unknown	1		HIV negative	0.21							0.930869	1		1	1	1		rural	county/sub-county	1	0	0	mother/father	0	1	0	0	0.52	-2.03	2.02
105	Both alive	unknown	1		HIV negative	0.21							1.00753	1		1		1		rural	county/sub-county	1	0	0	mother/father	0	0	0	0	0.76	-1.2	1.7
105	Both alive	unknown	1		HIV negative	0.21							1.08419	1		1		1		rural	county/sub-county	1	0	0	mother/father	0	0	0	0	0.82	0.44	0.82
105	Both alive	unknown	1		HIV negative	0.21							1.16085	1		1	1	1		rural	county/sub-county	1	0	0	mother/father	0		0		1.6
105	Both alive	unknown	1		HIV negative	0.21							1.25667	1		1		1		rural	county/sub-county	1	0	0	mother/father	0	0	0	0	0.57	0.3	0.61
106	Both alive	no	1	ye	HIV negative	0.02					1		0.019165							urban	referral hospital	0	0	0	mother/father	1	0	0	0	1.14	0.99	0.27
106	Both alive	no	1	ye	HIV negative	0.02		1					0.117728							urban	referral hospital	0	0	0	mother/father	1	0	0		-0.76	0.83
106	Both alive	no	1	ye	HIV negative	0.02		1					0.120465							urban	referral hospital	0	0	0	mother/father	1	0	0	0	-0.48	0.77	-1.73
106	Both alive	no	1	ye	HIV negative	0.02		1					0.169747							urban	referral hospital	0	0	0	mother/father	1	0	0	1	-0.67	1.23	-2.44
106	Both alive	no	1	ye	HIV negative	0.02							0.194387	1		1		1		urban	referral hospital	0	0	0	mother/father	1	0	0	0	0.05	1.25	-1.24
106	Both alive	no	1	ye	HIV negative	0.02					1		0.227242	1		1		1		urban	referral hospital	0	0	0	mother/father	1	0	0	0	0.17	1.64	-1.35
106	Both alive	no	1	ye	HIV negative	0.02		1					0.271047							urban	referral hospital	0	0	0	mother/father	1	0	0	0	0.58	-0.05	0.84
106	Both alive	no	1	ye	HIV negative	0.02		1					0.347707							urban	referral hospital	0	0	0	mother/father	1	0	0	0	0.73	0.83	0.31
106	Both alive	no	1	ye	HIV negative	0.02		1					0.416153							urban	referral hospital	0	0	0	mother/father	1	0	0	0	0.91	1.95	-0.18
106	Both alive	no	1	ye	HIV negative	0.02		1					0.501027							urban	referral hospital	0	0	0		1	0	0	0	1.56	2.03	0.7
106	Both alive	no	1	ye	HIV negative	0.02							0.511978	1		1		1		urban	referral hospital	0	0	0	other family	1	0	0	0	1.3	1.47	0.74
106	Both alive	no	1	ye	HIV negative	0.02							0.731006	1						urban	referral hospital	0	0	0	mother/father	1	0	0	0	1.33	1.05	1.1
106	Both alive	no	1	ye	HIV negative	0.02							0.952772	1	1	1		1		urban	referral hospital	0	0	0	mother/father	1	0	0	0	0.91	1.25	0.48
106	Both alive	no	1	ye	HIV negative	0.02							1.20192					1		urban	referral hospital	0	0	0	mother/father	1	0	0	0	0.7	-0.21	1.03
106	Both alive	no	1	ye	HIV negative	0.02							1.41273		1			1		urban	referral hospital	0	0	0	mother/father	1		0	0	0.23		6.51
106	Both alive	no	1	ye	HIV negative	0.02							1.52772	1		1		1		urban	referral hospital	0	0	0	mother/father	1	0	0	0	-0.01	-0.95	0.61
106	Both alive	no	1	ye	HIV negative	0.02							1.58522							urban	referral hospital	0	0	0		1
106	Both alive	no	1	ye	HIV negative	0.02							1.94935	1	1	1		1		urban	referral hospital	0	0	0	mother/father	1	0	0	0	0.68	-0.26	1.1
106	Both alive	no	1	ye	HIV negative	0.02							2.16838					1		urban	referral hospital	0	0	0	mother/father	1		0		0.63
107	Both alive	no	0	ye	HIV negative	0.07					1		0.0711841							rural	county/sub-county	1	0	0	mother/father	0	1	0		-1.84	-4.7
107	Both alive	no	0	ye	HIV negative	0.07					1		0.147844							rural	county/sub-county	1	0	0	mother/father	0		0	0	-1.59		-0.09
107	Both alive	no	0	ye	HIV negative	0.07					1		0.224504							rural	county/sub-county	1	0	0	mother/father	0	1	0		-0.95	-3.37
107	Both alive	no	0	ye	HIV negative	0.07					1		0.301164							rural	county/sub-county	1	0	0	mother/father	0	0	0	0	-0.28	-0.12	-0.23
107	Both alive	no	0	ye	HIV negative	0.07					1		0.377823							rural	county/sub-county	1	0	0	mother/father	0	0	0	0	-0.88	-1.9	0.72
107	Both alive	no	0	ye	HIV negative	0.07					1		0.454483	1						rural	county/sub-county	1	0	0	mother/father	0	1	0	0	-1.37	-2.6	0.72
107	Both alive	no	0	ye	HIV negative	0.07					1		0.531143			1				rural	county/sub-county	1	0	0	mother/father	0	0	0	0	-0.49	-1.46	0.61
107	Both alive	no	0	ye	HIV negative	0.07					1		0.607803	1		1		1		rural	county/sub-county	1	0	0	mother/father	0	0	0	0	0.07	-1.17	1.04
107	Both alive	no	0	ye	HIV negative	0.07					1		0.684463	1		1		1		rural	county/sub-county	1	0	0	mother/father	0	0	0	0	-0.01	-0.86	0.66
107	Both alive	no	0	ye	HIV negative	0.07					1		0.761123			1		1		rural	county/sub-county	1	0	0	mother/father	0	0	0	0	-0.26	-1.37	0.66
108	Both alive	no	1	no	HIV negative	0.05					1		0.0465435							rural	county/sub-county	1	0	0	mother/father	0	1	0	0	0.57	-2.5	3.78
108	Both alive	no	1	no	HIV negative	0.05					1		0.123203							rural	rural health clin	1	0	0	mother/father	0	0	0		-0.06	-0.81
108	Both alive	no	1	no	HIV negative	0.05					1		0.199863							rural	rural health clin	1	0	0	mother/father	0	1	0	0	-0.6	-2.32	2.14
108	Both alive	no	1	no	HIV negative	0.05							0.353183							rural	rural health clin	1	0	0	mother/father	0	0	0	0	-1.52	-1.63	-0.52
108	Both alive	no	1	no	HIV negative	0.05					1		0.429843							rural	rural health clin	1	0	0	mother/father	0	1	0	0	-1.94	-3.4	0.78
108	Both alive	no	1	no	HIV negative	0.05					1		0.506502			1				rural	rural health clin	1	0	0	mother/father	0	0	1	1	-2.54	-1.28	-2.41
108	Both alive	no	1	no	HIV negative	0.05					1		0.583162			1		1		rural	rural health clin	1	0	0	mother/father	0	1	1	0	-2.92	-3.76	-0.52
108	Both alive	no	1	no	HIV negative	0.05					1		0.659822	1		1		1		rural	rural health clin	1	0	0	mother/father	0	1	0	0	-1.86	-3.85	0.84
108	Both alive	no	1	no	HIV negative	0.05					1		0.736482			1		1		rural	rural health clin	1	0	0	mother/father	0	1	0	0	-1.52	-2.57	-0.01
108	Both alive	no	1	no	HIV negative	0.05							0.813142	1		1	1	1		rural	rural health clin	1	0	0	mother/father	0	0	0	0	-1.41	-1.31	-0.95
108	Both alive	no	1	no	HIV negative	0.05					1		0.889802	1		1		1		rural	rural health clin	1	0	0	mother/father	0	0	0	0	-0.33	-0.06	-0.39
108	Both alive	no	1	no	HIV negative	0.05					1		0.966461	1		1		1		rural	rural health clin	1	0	0	mother/father	0	1	0	0	-1.07	-2.23	0.11
108	Both alive	no	1	no	HIV negative	0.05							1.04312	1		1		1		rural	rural health clin	1	0	0	mother/father	0	0	0	0	-1.59	-0.98	-1.55
108	Both alive	no	1	no	HIV negative	0.05							1.11978	1		1	1	1		rural	rural health clin	1	0	0	mother/father	0	0	0	0	-1.45	-0.58	-1.63
108	Both alive	no	1	no	HIV negative	0.05							1.19644	1		1	1	1		rural	rural health clin	1	0	0	mother/father	0	0	1	1	-2.06	-0.98	-2.24
108	Both alive	no	1	no	HIV negative	0.05							1.44559	1		1		1		rural	rural health clin	1	0	0	mother/father	0	1	0	0	-1.64	-2.48	-0.66
108	Both alive	no	1	no	HIV negative	0.05							1.52225	1		1		1		rural	rural health clin	1	0	0	mother/father	0	0	0	1	-1.31	2.76	-3.75
108	Both alive	no	1	no	HIV negative	0.05							1.52498							rural	rural health clin	1	0	0		0
108	Both alive	no	1	no	HIV negative	0.05							1.67556	1	1	1		1		rural	rural health clin	1	0	0	mother/father	0	1	0	0	-1.14	-2.23	-0.1
108	Both alive	no	1	no	HIV negative	0.05							2.17385			1		1		rural	rural health clin	1	0	0	mother/father	0	1	0	0	-1.15	-2.16	0.03
108	Both alive	no	1	no	HIV negative	0.05			1				2.63381							rural	county/sub-county	1	0	0	mother/father	0	0				-1.17
109	Both alive	yes	0	ye	HIV negative	0.1					1		0.104038							rural	rural health clin	1	0	0	mother/father	0	0	0	0	0.57	0.71	-0.04
109	Both alive	yes	0	ye	HIV negative	0.1							0.123203							rural	rural health clin	1	0	0		0
109	Both alive	yes	0	ye	HIV negative	0.1					1		0.219028							rural	rural health clin	1	0	0	mother/father	0	0	0	0	0.54	0.55	0.23
109	Both alive	yes	0	ye	HIV negative	0.1					1		0.295688							rural	rural health clin	1	0	0	mother/father	0	0				0.42
109	Both alive	yes	0	ye	HIV negative	0.1					1		0.413415							rural	county/sub-county	1	0	0	mother/father	0		0		0.37
109	Both alive	yes	0	ye	HIV negative	0.1					1		0.490075							rural	rural health clin	1	0	0	mother/father	0	0	0	0	-0.17	0.2	-0.32
109	Both alive	yes	0	ye	HIV negative	0.1					1		0.566735			1				rural	county/sub-county	1	0	0	mother/father	0	0	0	0	-0.08	-0.43	0.28
109	Both alive	yes	0	ye	HIV negative	0.1					1		0.648871	1		1				rural	county/sub-county	1	0	0	mother/father	0	0	0	1	-0.75	1.94	-2.26
109	Both alive	yes	0	ye	HIV negative	0.1					1		0.72553			1				rural	county/sub-county	1	0	0	mother/father	0	0	0	0	-0.36	0.11	-0.51
109	Both alive	yes	0	ye	HIV negative	0.1					1		0.80219	1		1				rural	county/sub-county	1	0	0	mother/father	0	0	0	0	-0.18	-1.63	0.92
109	Both alive	yes	0	ye	HIV negative	0.1							0.919918	1		1				rural	county/sub-county	1	0	0	mother/father	0	0	0	0	0.25	-1.91	1.61
109	Both alive	yes	0	ye	HIV negative	0.1					1		0.996578	1		1				rural	county/sub-county	1	0	0	mother/father	0	1	0	0	-0.91	-2.71	0.66
109	Both alive	yes	0	ye	HIV negative	0.1							1.11157		1	1		1		rural	county/sub-county	1	0	0	mother/father	0	1				-2.88
109	Both alive	yes	0	ye	HIV negative	0.1							1.22656			1		1		rural	county/sub-county	1	0	0	mother/father	0	1	0	0	-0.48	-3.01	1.33
109	Both alive	yes	0	ye	HIV negative	0.1							1.3525		1	1		1		rural	county/sub-county	1	0	0	mother/father	0	0	0	0	-0.75	0.41	-1.31
109	Both alive	yes	0	ye	HIV negative	0.1							1.50582		1	1		1		rural	county/sub-county	1	0	0	mother/father	0	0	0	0	-0.2	-0.27	-0.1
109	Both alive	yes	0	ye	HIV negative	0.1							1.66735	1				1		rural	county/sub-county	1	0	0	mother/father	0		0		-0.51
109	Both alive	yes	0	ye	HIV negative	0.1							1.68378							rural	county/sub-county	1	0	0		0
109	Both alive	yes	0	ye	HIV negative	0.1							1.82067		1					rural	county/sub-county	1	0	0		0	0	0	0	-0.8	0.49	-1.58
109	Both alive	yes	0	ye	HIV negative	0.1							1.97399		1	1		1		rural	county/sub-county	1	0	0	mother/father	0	0	0	0	0.4	-0.04	0.51
110	Only father deceased	yes	1	no	HIV infected	2.43							2.42574			1		1		rural	county/sub-county	0	0	0	mother/father	0	0	0	0	-0.77	-0.38	-0.9
110	Only father deceased	yes	1	no	HIV infected	2.43					1		2.5024					1		rural	county/sub-county	0	0	0	mother/father	0	0	0	0	-0.88	-0.57	-0.9
110	Only father deceased	yes	1	no	HIV infected	2.43				931			2.50513							rural	county/sub-county	0	0	0		0
110	Only father deceased	yes	1	no	HIV infected	2.43							2.57906			1		1		rural	county/sub-county	0	0	0	mother/father	0		0		-0.98
110	Only father deceased	yes	1	no	HIV infected	2.43							2.62286	1		1		1		rural	county/sub-county	0	0	0	mother/father	0	0	0	0	-0.69	-0.86	-0.38
110	Only father deceased	yes	1	no	HIV infected	2.43							2.65572	1		1		1		rural	county/sub-county	0	0	0	mother/father	0	0	0	0	-0.4	-0.94	0.11
110	Only father deceased	yes	1	no	HIV infected	2.43							2.69952			1		1		rural	county/sub-county	0	0	0	mother/father	0	0	0	0	-1.13	-0.75	-1.13
110	Only father deceased	yes	1	no	HIV infected	2.43							2.77618					1		rural	county/sub-county	0	0	0	mother/father	0	0	0	0	-0.55	0.48	-1.2
110	Only father deceased	yes	1	no	HIV infected	2.43							2.85284					1		rural	county/sub-county	0	0	0	mother/father	0	0	0	1	-1.31	0.3	-2.24
110	Only father deceased	yes	1	no	HIV infected	2.43							2.9295					1		rural	county/sub-county	0	0	0	mother/father	0	0	0	0	0.45	0.13	0.58
110	Only father deceased	yes	1	no	HIV infected	2.43							3.00068			1		1		rural	county/sub-county	0	0	0	mother/father	0	0	0	0	-0.81	-0.02	-1.2
110	Only father deceased	yes	1	no	HIV infected	2.43							3.07734					1		rural	county/sub-county	0	0	0	mother/father	0	0	0	0	-0.29	-0.18	-0.27
110	Only father deceased	yes	1	no	HIV infected	2.43							3.154					1		rural	county/sub-county	0	0	0	mother/father	0	0	0	0	-0.37	-0.6	-0.05
110	Only father deceased	yes	1	no	HIV infected	2.43							3.23614					1		rural	county/sub-county	0	0	0	mother/father	0	0	0	0	0.1	-0.24	0.37
110	Only father deceased	yes	1	no	HIV infected	2.43							3.33196					1		rural	county/sub-county	0	0	0	mother/father	0	0	0	0	-0.57	-0.42	-0.48
110	Only father deceased	yes	1	no	HIV infected	2.43							3.40041							rural	county/sub-county	0	0	0		0
110	Only father deceased	yes	1	no	HIV infected	2.43							3.40862					1		rural	county/sub-county	0	0	0	mother/father	0	0	0	0	-0.09	-0.3	0.15
110	Only father deceased	yes	1	no	HIV infected	2.43				1646			3.48528	1		1		1		rural	county/sub-county	0	0	0	mother/father	0	0	0	0	-0.73	-0.44	-0.7
110	Only father deceased	yes	1	no	HIV infected	2.43							3.56194					1		rural	county/sub-county	0	0	0	mother/father	0	0	0	1	-0.25	2.93	-2.92
110	Only father deceased	yes	1	no	HIV infected	2.43							3.67693					1		rural	county/sub-county	0	0	0	mother/father	0	0	0	1	-0.92	2.69	-3.7
110	Only father deceased	yes	1	no	HIV infected	2.43							3.75359		1			1		rural	county/sub-county	0	0	0	mother/father	0	0	0	1	-1	2.54	-3.7
110	Only father deceased	yes	1	no	HIV infected	2.43							3.83025			1		1		rural	county/sub-county	0	0	0	grandparent	0	0	0	1	-1.07	2.39	-3.7
110	Only father deceased	yes	1	no	HIV infected	2.43							3.90691		1	1		1		rural	county/sub-county	0	0	0	grandparent	0		0		-1.14
110	Only father deceased	yes	1	no	HIV infected	2.43							4.0219					1		rural	county/sub-county	0	0	0	mother/father	0	0	0	1	-0.7	2.03	-2.92
110	Only father deceased	yes	1	no	HIV infected	2.43							4.09856					1		rural	county/sub-county	0	0	0		0	0	0	1	-1.04	1.89	-3.31
110	Only father deceased	yes	1	no	HIV infected	2.43							4.17522			1		1		rural	county/sub-county	0	0	0	mother/father	0	0	0	1	-0.33	1.75	-2.14
110	Only father deceased	yes	1	no	HIV infected	2.43							4.25188							rural	county/sub-county	0	0	0	mother/father	0		0		0.07
110	Only father deceased	yes	1	no	HIV infected	2.43							4.32854							rural	county/sub-county	0	0	0		0
110	Only father deceased	yes	1	no	HIV infected	2.43							4.44353					1		rural	county/sub-county	0	0	0	mother/father	0		0		-1.07
110	Only father deceased	yes	1	no	HIV infected	2.43				1619			4.52019		1					rural	county/sub-county	0	0	0	mother/father	0		0		-0.64
111	Both alive	unknown	1	ye	HIV negative	0.86					1		0.856947							rural	rural health clin	1	0	0		0		1	0	-6.24		0.97
111	Both alive	unknown	1	ye	HIV negative	0.86					1		0.952772							rural	rural health clin	1	0	0	mother/father	0		1		-5.9
111	Both alive	unknown	1	ye	HIV negative	0.86					1		1.02943	1				1		rural	rural health clin	1	0	0	mother/father	0	1	1	0	-4.2	-6.75	0.02
111	Both alive	unknown	1	ye	HIV negative	0.86					1		1.10609							rural	rural health clin	1	0	0	mother/father	0		1	0	-3.75		0.96
111	Both alive	unknown	1	ye	HIV negative	0.86					1		1.18275							rural	rural health clin	1	0	0	mother/father	0	1	1	0	-3.32	-6.54	0.84
111	Both alive	unknown	1	ye	HIV negative	0.86					1		1.27858			1				rural	rural health clin	1	0	0		0	1	1	0	-2.93	-6.87	1.64
111	Both alive	unknown	1	ye	HIV negative	0.86					1		1.3744			1				rural	rural health clin	1	0	0	mother/father	0		0	0	-1.5		3.74
111	Both alive	unknown	1	ye	HIV negative	0.86					1		1.45106			1		1		rural	county/sub-county	1	0	0	mother/father	0	1	1	0	-2.71	-6.26	1.15
111	Both alive	unknown	1	ye	HIV negative	0.86					1		1.54689	1		1				rural	rural health clin	1	0	0	mother/father	0	1	1	0	-2.89	-6.16	0.77
111	Both alive	unknown	1	ye	HIV negative	0.86							1.62355					1		rural	rural health clin	1	0	0	mother/father	0	1	1	0	-2.49	-5.64	0.78
111	Both alive	unknown	1	ye	HIV negative	0.86					1		1.70021	1		1				rural	rural health clin	1	0	0	mother/father	0	1	1	0	-2.84	-5.84	0.49
111	Both alive	unknown	1	ye	HIV negative	0.86							1.77687	1		1				rural	rural health clin	1	0	0	mother/father	0	1	0	0	-1.87	-5.33	1.31
111	Both alive	unknown	1	ye	HIV negative	0.86							1.89185					1		rural	rural health clin	1	0	0	mother/father	0	1	1	0	-2.46	-3.59	-0.92
111	Both alive	unknown	1	ye	HIV negative	0.86							1.96851	1		1		1		rural	county/sub-county	1	0	0	mother/father	0	1	1	0	-2.58	-4.45	-0.39
111	Both alive	unknown	1	ye	HIV negative	0.86							1.97673							rural	county/sub-county	1	0	0		0
111	Both alive	unknown	1	ye	HIV negative	0.86							2.04517		1			1		rural	rural health clin	1	0	0	mother/father	0	1	1	0	-2.14	-3.43	-0.53
111	Both alive	unknown	1	ye	HIV negative	0.86							2.12183		1	1		1		rural	rural health clin	1	0	0	mother/father	0	1	1	0	-2.08	-2.02	-1.4
111	Both alive	unknown	1	ye	HIV negative	0.86							2.27515		1			1		rural	rural health clin	1	0	0	mother/father	0	1	1	0	-2.31	-2.42	-1.4
111	Both alive	unknown	1	ye	HIV negative	0.86							2.28063							rural	rural health clin	1	0	0		0
111	Both alive	unknown	1	ye	HIV negative	0.86							2.94593		1			1		rural	rural health clin	1	0	0	mother/father	0	0	0	0	-1.42	-1.54	-0.9
112	Both alive		0		HIV negative	0.08					1		0.0821355							rural	county/sub-county	0	0	0	mother/father	0	1	0	0	-0.3	-3.4	3.77
112	Both alive		0		HIV negative	0.08					1		0.120465							rural	county/sub-county	0	0	0	mother/father	0	1	0		-1.11	-2.65
112	Both alive		0		HIV negative	0.08					1		0.158795							rural	county/sub-county	0	0	0	mother/father	0	1	0	0	-1.77	-4.82	3.77
112	Both alive		0		HIV negative	0.08					1		0.232717							rural	county/sub-county	0	0	0	mother/father	0	1	0	0	-1.87	-5.63	4.81
112	Both alive		0		HIV negative	0.08					1		0.268309							rural	county/sub-county	0	0	0	mother/father	0	1	0	0	-1.43	-5.82	5.78
112	Both alive		0		HIV negative	0.08					1		0.309377							rural	county/sub-county	0	0	0	mother/father	0	0	0	0	-0.35	-0.69	0.23
112	Both alive		0		HIV negative	0.08					1		0.386037							rural	county/sub-county	0	0	0	mother/father	0	0	0	0	-0.94	-1.07	-0.23
112	Both alive		0		HIV negative	0.08					1		0.462697							rural	county/sub-county	0	0	0	mother/father	0	1	0	0	-0.51	-2.22	1.4
112	Both alive		0		HIV negative	0.08					1		0.539357	1		1		1		rural	county/sub-county	0	0	0	mother/father	0	0	0	0	-0.53	-0.65	-0.13
112	Both alive		0		HIV negative	0.08					1		0.616016	1		1		1		rural	county/sub-county	0	0	0	mother/father	0	0	0	0	0.14	-1.23	1.18
112	Both alive		0		HIV negative	0.08					1		0.692676	1		1		1		rural	county/sub-county	0	0	0	mother/father	0	0	0	0	-0.04	-0.5	0.35
112	Both alive		0		HIV negative	0.08					1		0.766598	1		1		1		rural	county/sub-county	0	0	0	mother/father	0	0	0	0	-1.39	-0.17	-1.75
112	Both alive		0		HIV negative	0.08							0.843258	1		1	1	1		rural	county/sub-county	0	0	0	mother/father	0	0	0	0	-0.51	-0.66	-0.22
112	Both alive		0		HIV negative	0.08							0.919918	1		1	1	1		rural	county/sub-county	0	0	0	mother/father	0	0	0	1	-0.22	3.64	-2.48
112	Both alive		0		HIV negative	0.08							0.999316	1		1	1	1		rural	county/sub-county	0	0	0	mother/father	0	0	0	0	-0.92	-1.94	0.06
112	Both alive		0		HIV negative	0.08							1.07871	1		1	1	1		rural	county/sub-county	0	0	0	mother/father	0	0	0	0	-0.61	-1.2	-0.09
112	Both alive		0		HIV negative	0.08							1.16906	1		1	1	1		rural	county/sub-county	0	0	0	mother/father	0	0	0	1	-0.35	2.82	-2.32
112	Both alive		0		HIV negative	0.08							1.24572	1	1	1		1		rural	county/sub-county	0	0	0	mother/father	0	0	0	0	-1	0.93	-1.98
112	Both alive		0		HIV negative	0.08							1.32512	1	1	1		1		rural	county/sub-county	0	0	0	mother/father	0	0	0	1	-1.17	1.08	-2.36
112	Both alive		0		HIV negative	0.08							1.40178	1	1	1		1		rural	county/sub-county	0	0	0	mother/father	0	0	0	0	-0.58	0.71	-1.28
112	Both alive		0		HIV negative	0.08							1.4757	1		1				rural	county/sub-county	0	0	0	mother/father	0	0	0	1	-1.01	3.32	-3.81
112	Both alive		0		HIV negative	0.08							1.78234		1			1		rural	county/sub-county	0	0	0	mother/father	0	0	0	1	-0.73	2.58	-3.06
112	Both alive		0		HIV negative	0.08							1.95483	1	1	1		1		rural	county/sub-county	0	0	0	mother/father	0	0	0	1	-1.95	1.9	-4.22
112	Both alive		0		HIV negative	0.08							2.12731	1	1	1		1		rural	county/sub-county	0	0	0	mother/father	0	0	0	1	-1.36	1.5	-3.21
112	Both alive		0		HIV negative	0.08			1				2.22861			1				rural	county/sub-county	0	0	0		0	0	0	1	-1.54	1.17	-3.21
112	Both alive		0		HIV negative	0.08							2.24504							rural	county/sub-county	0	0	0		0
113	Both alive	unknown	0	ye	HIV infected	0					1		0.00273785							rural	county/sub-county	0	0	0	mother/father	0	0	0	0	-0.89	-1.78	0.68
113	Both alive	unknown	0	ye	HIV infected	0					1		0.0410678							rural	county/sub-county	0	0	0	mother/father	0		0	0	-1.26		1.08
113	Both alive	unknown	0	ye	HIV infected	0					1		0.117728							rural	county/sub-county	0	0	0	mother/father	0	1	0		-0.18	-4.11
113	Both alive	unknown	0	ye	HIV infected	0					1		0.194387							rural	county/sub-county	0	0	0	mother/father	0
113	Both alive	unknown	0	ye	HIV infected	0					1		0.235455							rural	county/sub-county	0	0	0	mother/father	0
113	Both alive	unknown	0	ye	HIV infected	0		1			1		0.271047	1		1				rural	county/sub-county	0	0	0	mother/father	0
113	Both alive	unknown	0	ye	HIV infected	0					1		0.309377							rural	county/sub-county	0	0	0	mother/father	0		0		2.91
113	Both alive	unknown	0	ye	HIV infected	0					1		0.424367	1		1		1		rural	county/sub-county	0	0	0	mother/father	0	1	0	0	2.54	-2.34	5.8
113	Both alive	unknown	0	ye	HIV infected	0					1		0.542094	1		1	1	1		rural	county/sub-county	0	0	0	mother/father	0
113	Both alive	unknown	0	ye	HIV infected	0					1		0.695414	1						rural	county/sub-county	0	0	0	mother/father	0	0	0	0	2.14	-1.36	3.81
113	Both alive	unknown	0	ye	HIV infected	0					1		0.788501	1		1		1		rural	county/sub-county	0	0	0		0	0	0	0	1.46	-0.31	2.15
113	Both alive	unknown	0	ye	HIV infected	0							0.826831	1		1	1	1		rural	county/sub-county	0	0	0	mother/father	0	0	0	0	0.5	1.47	-0.18
113	Both alive	unknown	0	ye	HIV infected	0					1		0.865161	1		1		1		rural	county/sub-county	0	0	0	mother/father	0	0	0	0	1.63	-0.59	2.52
113	Both alive	unknown	0	ye	HIV infected	0					1		0.944559	1		1		1		rural	county/sub-county	0	0	0	mother/father	0	0	0	0	1.03	-0.08	1.42
113	Both alive	unknown	0	ye	HIV infected	0							1.11978	1		1	1	1		rural	county/sub-county	0	0	0	mother/father	0	0	0	0	0.62	0.48	0.55
113	Both alive	unknown	0	ye	HIV infected	0	1				1		1.19644			1		1		rural	county/sub-county	0	0	0		0	0	0	0	0.45	0.45	0.34
113	Both alive	unknown	0	ye	HIV infected	0					1		1.2731				1	1		rural	county/sub-county	0	0	0	mother/father	0	0	0	0	1.04	0.07	1.37
113	Both alive	unknown	0	ye	HIV infected	0							1.44011		1			1		rural	county/sub-county	0	0	0	mother/father	0	0	0	0	0.7	-0.69	1.37
114	Both alive	no	0		HIV infected	0.08					1		0.0821355							urban	county/sub-county	1	0	0	mother/father	0		1		-2.33
114	Both alive	no	0		HIV infected	0.08					1		0.120465							urban	county/sub-county	1	0	0	mother/father	0	1	1		-3.17	-6.42
114	Both alive	no	0		HIV infected	0.08							0.125941							urban	county/sub-county	1	0	0		0
114	Both alive	no	0		HIV infected	0.08							0.197125							urban	county/sub-county	1	0	0	mother/father	0		1	0	-3.31		-0.89
114	Both alive	no	0		HIV infected	0.08					1		0.273785							urban	county/sub-county	1	0	0	mother/father	0	1	1	0	-5.02	-4.47	-1.96
114	Both alive	no	0		HIV infected	0.08							0.276523							urban	county/sub-county	1	0	0		0
114	Both alive	no	0		HIV infected	0.08		1					0.350445							urban	county/sub-county	1	0	0	mother/father	0		1	0	-5.55		1.42
114	Both alive	no	0		HIV infected	0.08		1					0.427105							urban	county/sub-county	1	0	0	mother/father	0	1		1		-7.31	-4.99
115	Both alive		0		HIV negative	0.4					1		0.399726							urban	county/sub-county	0	0	0		0	1	0	0	-1.03	-2.56	1.23
115	Both alive		0		HIV negative	0.4							0.479124					1		urban	county/sub-county	0	0	0	mother/father	0	1	1	0	-2.86	-4.14	0.62
115	Both alive		0		HIV negative	0.4					1		0.481862			1				urban	county/sub-county	0	0	0	mother/father	0		0		-1.52
115	Both alive		0		HIV negative	0.4							0.629706			1				urban	county/sub-county	0	0	0	grandparent	0	0	0	0	1.58	-1.75	3.4
115	Both alive		0		HIV negative	0.4							0.706366	1		1		1		urban	county/sub-county	0	0	0	mother/father	0	0	0	0	-0.29	-1.85	1.04
115	Both alive		0		HIV negative	0.4							0.788501			1				urban	county/sub-county	0	0	0	mother/father	0	0	0	0	0.61	-0.72	1.33
115	Both alive		0		HIV negative	0.4							0.952772	1		1		1		urban	county/sub-county	0	0	0	mother/father	0	1	0	0	-0.5	-4.05	2.38
116	Both alive	yes	0		HIV infected	0.01					1		0.0136893							urban	county/sub-county	0	0	0		0	1	1		-3.7	-3.72
116	Both alive	yes	0		HIV infected	0.01		1					0.320329							urban	county/sub-county	0	0	0		0	1	1	1	-3.63	-2.67	-2.11
116	Both alive	yes	0		HIV infected	0.01		1		595			0.405202							urban	county/sub-county	0	0	0	mother/father	0		1		-2.9
116	Both alive	yes	0		HIV infected	0.01							0.50924					1		urban	county/sub-county	0	0	0	mother/father	0	0	1	1	-3.18	-0.4	-3.96
117	Both alive	no	1		HIV negative	0.04					1		0.0383299							urban	county/sub-county	0	0	0	mother/father	1	1	0	0	-1.1	-2.27	0.9
117	Both alive	no	1		HIV negative	0.04					1		0.11499					1		urban	county/sub-county	0	0	0	mother/father	1	0	0	0	-0.05	-1.64	2.23
117	Both alive	no	1		HIV negative	0.04							0.344969					1		urban	county/sub-county	0	0	0	mother/father	1	0	0	0	-0.89	-1.05	-0.23
117	Both alive	no	1		HIV negative	0.04					1		0.498289							urban	county/sub-county	0	0	0	mother/father	1	1	1	0	-2.5	-2.15	-1.51
117	Both alive	no	1		HIV negative	0.04							0.804928							urban	county/sub-county	0	0	0	mother/father	1	1	1	0	-2.36	-2.57	-1.24
117	Both alive	no	1		HIV negative	0.04							0.958248	1						urban	county/sub-county	0	0	0	mother/father	1	1	1	0	-2.8	-3.04	-1.61
118	Both alive	unknown	1		HIV negative	0.07					1		0.0657084					1		urban	county/sub-county	1	0	0	mother/father	1	0	0	0	1.32	0.35	1.43
118	Both alive	unknown	1		HIV negative	0.07					1		0.142368							urban	county/sub-county	1	0	0	mother/father	1		0	0	-0.43		1.78
118	Both alive	unknown	1		HIV negative	0.07							0.145106							urban	county/sub-county	1	0	0		1
118	Both alive	unknown	1		HIV negative	0.07							0.238193					1		urban	county/sub-county	1	0	0	mother/father	1	0	0	0	-0.66	-1.98	1.43
118	Both alive	unknown	1		HIV negative	0.07					1		0.314853							urban	county/sub-county	1	0	0	mother/father	1	0	1	1	-2.73	-0.67	-3.35
118	Both alive	unknown	1		HIV negative	0.07							0.506502	1		1		1		urban	county/sub-county	1	0	0	mother/father	1	0	1	0	-2.54	-1.75	-1.97
118	Both alive	unknown	1		HIV negative	0.07							0.583162			1		1		urban	county/sub-county	1	0	0	mother/father	1	0	1	0	-2.21	-1.46	-1.79
118	Both alive	unknown	1		HIV negative	0.07							0.73922					1		urban	county/sub-county	1	0	0	mother/father	1	0	1	1	-2.15	0.54	-3.28
118	Both alive	unknown	1		HIV negative	0.07							0.928131					1		urban	county/sub-county	1	0	0	mother/father	1	1	0	0	-1.51	-2.02	-0.63
118	Both alive	unknown	1		HIV negative	0.07							1.08966		1			1		urban	county/sub-county	1	0	0	mother/father	1	0	0	1	-1.93	-0.83	-2.14
118	Both alive	unknown	1		HIV negative	0.07							1.16632		1			1		urban	county/sub-county	1	0	0	mother/father	1	1	0	0	-0.09	-3.65	2.34
118	Both alive	unknown	1		HIV negative	0.07							1.31143							urban	county/sub-county	1	0	0		1	0	0	0	-0.41	-1.92	0.61
118	Both alive	unknown	1		HIV negative	0.07							1.50034		1					urban	county/sub-county	1	0	0		1	0	0	0	-0.81	-1.95	0.13
118	Both alive	unknown	1		HIV negative	0.07							1.70021		1	1		1		urban	county/sub-county	1	0	0		1		0		-1.19
118	Both alive	unknown	1		HIV negative	0.07							2.14374		1			1		urban	county/sub-county	1	0	0	mother/father	1		0		-1.11
118	Both alive	unknown	1		HIV negative	0.07							2.64203							urban	county/sub-county	1	0	0	mother/father	1		0		-0.38
119	Both alive		1	no	HIV negative	1.93					1		1.93292				1			urban	county/sub-county	0	0	0	mother/father	0
119	Both alive		1	no	HIV negative	1.93							2.04791					1		urban	county/sub-county	0	0	0	mother/father	0	1	1	0	-2.23	-5.7	1.21
119	Both alive		1	no	HIV negative	1.93							2.20123					1		urban	county/sub-county	0	0	0	mother/father	0	1	1	0	-3.86	-5.67	-1.18
119	Both alive		1	no	HIV negative	1.93							2.3217	1		1		1		urban	county/sub-county	0	0	0	mother/father	0	1	1	0	-3.1	-4.96	-0.58
120	Both alive	no	0		HIV negative	0.07					1		0.0684463							urban	county/sub-county	0	0	0	mother/father	0	0	0	0	0.88	-1.96	3.61
120	Both alive	no	0		HIV negative	0.07					1		0.145106							urban	county/sub-county	0	0	0	mother/father	0		0		0.87
120	Both alive	no	0		HIV negative	0.07					1		0.221766							urban	county/sub-county	0	0	0	mother/father	0	0		0		1.47	4.83
120	Both alive	no	0		HIV negative	0.07					1		0.602327	1		1	1	1		rural	rural health clin	0	0	0	mother/father	0	0	0	0	2.1	1.88	1.66
120	Only father deceased	no	0		HIV negative	0.07					1		0.678987	1		1	1	1		rural	rural health clin	0	0	0	mother/father	0	0	0	0	1.81	1.28	1.66
120	Only father deceased	no	0		HIV negative	0.07							0.755647	1		1	1	1		rural	rural health clin	0	0	0	mother/father	0	0	0	0	1.15	0.73	1.12
120	Only father deceased	no	0		HIV negative	0.07					1		0.835044	1		1		1		rural	rural health clin	0	0	0	mother/father	0	0	0	0	1.33	0.4	1.54
120	Only father deceased	no	0		HIV negative	0.07					1		0.914442	1		1		1		rural	rural health clin	0	0	0	mother/father	0	0	0	0	1.11	0.5	1.19
120	Only father deceased	no	0		HIV negative	0.07					1		1.00753	1		1		1		rural	rural health clin	0	0	0	mother/father	0	0	0	0	0.88	0.15	1.08
120	Only father deceased	no	0		HIV negative	0.07					1		1.08419			1		1		rural	rural health clin	0	0	0	mother/father	0	0	0	0	1.45	1.43	1.16
120	Only father deceased	no	0		HIV negative	0.07							1.16085	1		1	1	1		rural	rural health clin	0	0	0	mother/father	0	0	0	0	1.28	-1.23	2.41
120	Only father deceased	no	0		HIV negative	0.07							1.23751		1	1		1		rural	rural health clin	0	0	0	mother/father	0	0	0	0	0.36	-1.59	1.42
120	Only father deceased	no	0		HIV negative	0.07					1		1.39083		1	1				rural	rural health clin	0	0	0		0	1	0	0	-0.83	-2.24	0.29
120	Only father deceased	no	0		HIV negative	0.07							1.54415		1	1		1		rural	rural health clin	0	0	0		0	1	0	0	-0.27	-2.13	0.97
120	Only father deceased	no	0		HIV negative	0.07							1.7358	1		1		1		rural	rural health clin	0	0	0	mother/father	0	0	0	0	-0.64	-1.15	-0.1
121	Both alive	unknown	0	no	HIV negative	0.03					1		0.0301164							rural	county/sub-county	1	0	0	mother/father	0	0	0	0	-0.17	-0.53	0.09
121	Both alive	unknown	0	no	HIV negative	0.03					1		0.106776							rural	county/sub-county	1	0	0	mother/father	0		0	0	0.82		-0.75
121	Both alive	unknown	0	no	HIV negative	0.03					1		0.279261							rural	county/sub-county	1	0	0	mother/father	0	0	0	0	0.56	-0.78	1.56
121	Both alive	unknown	0	no	HIV negative	0.03					1		0.355921							rural	county/sub-county	1	0	0	mother/father	0	0	0	0	0.41	-0.3	0.86
121	Both alive	unknown	0	no	HIV negative	0.03					1		0.47091							rural	county/sub-county	1	0	0	mother/father	0	0	0	1	0.48	4.82	-2.38
121	Both alive	unknown	0	no	HIV negative	0.03							0.62423							rural	county/sub-county	1	0	0		0
121	Both alive	unknown	0	no	HIV negative	0.03					1		0.720055	1		1				rural	county/sub-county	1	0	0	mother/father	0	0	0	0	0.07	1.4	-0.75
121	Both alive	unknown	0	no	HIV negative	0.03					1		0.950034							rural	county/sub-county	1	0	0	mother/father	0	0	0	0	-0.3	0.29	-0.59
121	Both alive	unknown	0	no	HIV negative	0.03							1.02943							rural	county/sub-county	1	0	0		0
121	Both alive	unknown	0	no	HIV negative	0.03							1.14168		1			1		rural	county/sub-county	1	0	0	mother/father	0	0	0	0	-0.13	-0.43	0.05
121	Both alive	unknown	0	no	HIV negative	0.03							1.295		1			1		rural	county/sub-county	1	0	0	mother/father	0		0		0.23
122	Both alive	no	1	ye	HIV negative	0.04					1		0.0438056							rural	county/sub-county	1	0	0	mother/father	0	0	0	0	-0.26	-0.34	-0.19
122	Both alive	no	1	ye	HIV negative	0.04					1		0.120465							rural	county/sub-county	1	0	0	mother/father	0	0	0	0	-0.24	0.77	-1.34
122	Both deceased	no	1	ye	HIV negative	0.04					1		0.21629							rural	county/sub-county	1	0	0	mother/father	0	0	0	0	-1.85	-0.88	-1.67
122	Both deceased	no	1	ye	HIV negative	0.04							0.219028							rural	county/sub-county	1	0	0		0
122	Both deceased	no	1	ye	HIV negative	0.04					1		0.295688							rural	county/sub-county	1	0	0	mother/father	0	0	0	0	-0.31	0.08	-0.51
122	Both deceased	no	1	ye	HIV negative	0.04					1		0.375086							rural	county/sub-county	1	0	0	mother/father	0	0	0	0	-0.75	0.98	-1.84
122	Both deceased	no	1	ye	HIV negative	0.04					1		0.487337			1				rural	county/sub-county	1	0	0	mother/father	0	0	0	0	-0.75	0.76	-1.52
122	Both deceased	no	1	ye	HIV negative	0.04					1		0.54757	1		1				rural	county/sub-county	1	0	0	mother/father	0	0	0	1	-1.77	-0.01	-2.36
122	Both deceased	no	1	ye	HIV negative	0.04					1		0.640657	1		1		1		rural	county/sub-county	1	0	0		0	0	0	0	-1.28	-0.07	-1.61
122	Both deceased	no	1	ye	HIV negative	0.04							0.793977	1		1		1		rural	county/sub-county	1	0	0	mother/father	0	0	0	0	-0.48	-0.3	-0.4
122	Both deceased	no	1	ye	HIV negative	0.04							0.966461	1	1	1		1		rural	county/sub-county	1	0	0	mother/father	0	0	0	0	-0.11	0.44	-0.41
122	Both deceased	no	1	ye	HIV negative	0.04							1.11704		1			1		rural	county/sub-county	1	0	0	mother/father	0	0	0	0	-1.23	0.25	-1.82
122	Both deceased	no	1	ye	HIV negative	0.04							1.15537		1			1		rural	county/sub-county	1	0	0	mother/father	0	0	0	0	-0.67	0.04	-0.92
122	Both deceased	no	1	ye	HIV negative	0.04							1.2731		1			1		rural	county/sub-county	1	0	0	mother/father	0	0	0	0	-0.89	-0.57	-0.85
122	Both deceased	no	1	ye	HIV negative	0.04							1.40452		1					rural	county/sub-county	1	0	0	mother/father	0
122	Both deceased	no	1	ye	HIV negative	0.04							1.4538							rural	county/sub-county	1	0	0		0
122	Both deceased	no	1	ye	HIV negative	0.04							1.92197					1		rural	county/sub-county	1	0	0		0		0		-1.58
122	Both deceased	no	1	ye	HIV negative	0.04							2.21492			1		1		rural	county/sub-county	1	0	0	mother/father	0	1	0	0	-1.06	-2.58	0.47
122	Both deceased	no	1	ye	HIV negative	0.04			1				2.80903							rural	county/sub-county	1	0	0	grandparent	0	0	0	0	-0.59	-0.99	-0.12
123	Both alive	unknown	1	no	HIV negative	0.03					1		0.0301164							rural	county/sub-county	1	0	0	mother/father	0	1	0	0	-0.87	-2	0.9
123	Both alive	unknown	1	no	HIV negative	0.03					1		0.112252							rural	county/sub-county	1	0	1	mother/father	0	0	1		-2.69	-1.58
123	Both alive	unknown	1	no	HIV negative	0.03					1		0.188912							rural	county/sub-county	1	0	0	mother/father	0	0	0	0	-0.82	-1.13	0.28
123	Both alive	unknown	1	no	HIV negative	0.03					1		0.265572							rural	county/sub-county	1	0	0	mother/father	0		0		-0.98
123	Both alive	unknown	1	no	HIV negative	0.03					1		0.342231							rural	county/sub-county	1	0	0	mother/father	0	0	0	0	-1	-0.06	-1.35
123	Both alive	unknown	1	no	HIV negative	0.03					1		0.416153							rural	county/sub-county	1	0	0	mother/father	0	0	0	0	-1.09	0.05	-1.5
123	Both alive	unknown	1	no	HIV negative	0.03					1		0.492813	1		1				rural	county/sub-county	1	0	0	mother/father	0	0	0	0	-0.97	0.71	-1.79
123	Both alive	unknown	1	no	HIV negative	0.03					1		0.569473	1		1		1		rural	county/sub-county	1	0	0	mother/father	0	0	0	0	-0.5	0.96	-1.28
123	Both alive	unknown	1	no	HIV negative	0.03					1		0.722793	1		1		1		rural	county/sub-county	1	0	0	mother/father	0	0	0	0	-0.75	-0.51	-0.58
123	Both alive	unknown	1	no	HIV negative	0.03					1		0.876112	1		1				rural	county/sub-county	1	0	0	mother/father	0	0	0	0	-0.71	-0.4	-0.67
123	Both alive	unknown	1	no	HIV negative	0.03		1			1		1.02943	1		1	1	1		rural	county/sub-county	1	0	0	mother/father	0	0	0	0	-1.02	-0.07	-1.34
123	Both alive	unknown	1	no	HIV negative	0.03					1		1.18275	1		1		1		rural	county/sub-county	1	0	0	mother/father	0	0	0	0	-0.78	-0.51	-0.76
123	Both alive	unknown	1	no	HIV negative	0.03							1.26215		1			1		rural	county/sub-county	1	0	0	mother/father	0	0	0	0	-0.67	-0.91	-0.37
123	Both alive	unknown	1	no	HIV negative	0.03							1.54415	1	1	1		1		rural	county/sub-county	1	0	0	mother/father	0	0	0	0	-1.27	-0.65	-1.27
123	Both alive	unknown	1	no	HIV negative	0.03					1		1.69747			1				rural	county/sub-county	1	0	0	mother/father	0		0		-0.75
123	Only father deceased	unknown	1	no	HIV negative	0.03							1.85079	1	1	1		1		rural	county/sub-county	1	0	0	mother/father	0	0	0	0	-1.46	-0.42	-1.75
123	Only father deceased	unknown	1	no	HIV negative	0.03							1.87269							rural	county/sub-county	1	0	0		0
123	Only father deceased	unknown	1	no	HIV negative	0.03							2.04244			1		1		rural	county/sub-county	1	0	0	mother/father	0		0		-0.94
124	Both alive	yes	1	ye	HIV negative	0					1		0.00273785				1			rural	rural health clin	1	0	0	mother/father	0	1	0	0	1.31	-2.67	5.38
124	Both alive	yes	1	ye	HIV negative	0					1		0.0273785							rural	rural health clin	1	0	0	mother/father	0
124	Both alive	yes	1	ye	HIV negative	0					1		0.123203							rural	rural health clin	1	0	0	mother/father	0		0		0.24
124	Both alive	yes	1	ye	HIV negative	0							0.125941							rural	rural health clin	1	0	0		0
124	Both alive	yes	1	ye	HIV negative	0					1		0.213552							rural	rural health clin	1	0	0	mother/father	0	0	0		-0.07	-0.09
124	Both alive	yes	1	ye	HIV negative	0					1		0.366872							rural	rural health clin	1	0	0	mother/father	0	1	0	0	-1.63	-2.03	-0.26
124	Both alive	yes	1	ye	HIV negative	0					1		0.443532							rural	rural health clin	1	0	0	mother/father	0	0	0	0	-0.81	-1.17	-0.04
124	Both alive	yes	1	ye	HIV negative	0					1		0.520192							rural	rural health clin	1	0	0	mother/father	0	1	0	0	-1.24	-2.8	0.84
124	Both alive	yes	1	ye	HIV negative	0					1		0.596851	1		1		1		rural	rural health clin	1	0	0	mother/father	0	1	0	0	-1.6	-3.4	0.84
124	Both alive	yes	1	ye	HIV negative	0					1		0.750171	1		1				rural	rural health clin	1	0	0	mother/father	0	0	0	0	-0.42	0.01	-0.52
124	Both alive	yes	1	ye	HIV negative	0							0.826831	1		1		1		rural	rural health clin	1	0	0	mother/father	0	1	0	0	-1.22	-3.15	0.77
124	Both alive	yes	1	ye	HIV negative	0					1		0.903491	1		1	1	1		rural	rural health clin	1	0	0	mother/father	0	1	0	0	-0.37	-3.16	1.79
124	Both alive	yes	1	ye	HIV negative	0							1.05681					1		rural	rural health clin	1	0	0	mother/father	0	1	0	0	0.18	-3.55	2.66
124	Both alive	yes	1	ye	HIV negative	0							1.13347		1	1		1		rural	rural health clin	1	0	0	mother/father	0	0	0	0	0.86	-1.06	1.72
124	Both alive	yes	1	ye	HIV negative	0							1.28679	1	1	1		1		rural	rural health clin	1	0	0		0	1	0	0	1.3	-2.59	3.22
124	Both alive	yes	1	ye	HIV negative	0							1.44011					1		rural	rural health clin	1	0	0	mother/father	0	1	0	0	-0.69	-2.08	0.36
124	Both alive	yes	1	ye	HIV negative	0							1.51677			1		1		rural	rural health clin	1	0	0	mother/father	0	0	0	0	-0.84	-1.65	-0.1
124	Both alive	yes	1	ye	HIV negative	0							1.52225							rural	rural health clin	1	0	0		0
124	Both alive	yes	1	ye	HIV negative	0							1.74675			1		1		rural	rural health clin	1	0	0	mother/father	0	0	0	0	-1.27	-1.78	-0.53
125	Both alive	yes	1	no	HIV infected	4.98							4.98289							rural	rural health clin	0	0	0		0
125	Both alive	yes	1	no	HIV infected	4.98				646			4.99658			1		1		rural	rural health clin	0	0	0	mother/father	0
126	Both alive	no	1	ye	HIV infected	0.05					1		0.0520192							rural	rural health clin	1	0	0	mother/father	1	0	0	1	-0.5	2.55	-4.59
126	Both alive	no	1	ye	HIV infected	0.05					1		0.125941							rural	rural health clin	1	0	0	mother/father	1		0		-0.43
126	Both alive	no	1	ye	HIV infected	0.05					1		0.202601			1		1		rural	rural health clin	1	0	0	mother/father	1		0		-0.35
126	Both alive	no	1	ye	HIV infected	0.05					1		0.279261							rural	rural health clin	1	0	0	mother/father	1		0		-0.72
126	Both alive	no	1	ye	HIV infected	0.05					1		0.358658							rural	rural health clin	1	0	0	mother/father	1	1	0	0	-1.14	-3.13	1.74
126	Both alive	no	1	ye	HIV infected	0.05					1		0.435318							rural	rural health clin	1	0	0	mother/father	1	0	1	1	-2.19	-0.62	-2.52
126	Both alive	no	1	ye	HIV infected	0.05					1		0.511978			1				rural	rural health clin	1	0	0	mother/father	1	0	0	0	-1.86	-1.28	-1.42
126	Both alive	no	1	ye	HIV infected	0.05					1		0.588638					1		rural	rural health clin	1	0	0	mother/father	1	0	1	1	-2.23	0.34	-3.28
126	Both alive	no	1	ye	HIV infected	0.05					1		0.66256							rural	rural health clin	1	0	0	mother/father	1	0	0	1	-1.43	0.67	-2.35
126	Both alive	no	1	ye	HIV infected	0.05					1		0.73922							rural	rural health clin	1	0	0	mother/father	1	0	0	1	-1.05	1.88	-2.57
126	Both alive	no	1	ye	HIV infected	0.05					1		0.81588			1		1		rural	rural health clin	1	0	0	mother/father	1	0	0	0	-0.85	-0.88	-0.5
126	Both alive	no	1	ye	HIV infected	0.05					1		0.892539			1		1		rural	rural health clin	1	0	0	mother/father	1	0	0	0	-0.86	-0.94	-0.52
126	Both alive	no	1	ye	HIV infected	0.05					1		0.95551			1		1		rural	rural health clin	1	0	0	mother/father	1		0		-0.77
126	Both alive	no	1	ye	HIV infected	0.05							1.0924			1		1		rural	rural health clin	1	0	0	mother/father	1	0	0	0	-0.77	-0.84	-0.53
126	Both alive	no	1	ye	HIV infected	0.05							1.16906			1		1		rural	rural health clin	1	0	0	mother/father	1	0	0	0	-0.85	-1.65	-0.13
126	Both alive	no	1	ye	HIV infected	0.05							1.22108			1		1		rural	rural health clin	1	0	0	mother/father	1	0	0	0	-0.4	0.09	-0.56
126	Both alive	no	1	ye	HIV infected	0.05							1.39904			1		1		rural	rural health clin	1	0	0	mother/father	1	0	0	0	-0.6	-1.53	0.13
126	Both alive	no	1	ye	HIV infected	0.05							1.60986	1		1	1	1		rural	rural health clin	1	0	0	mother/father	1	0	0	0	-0.01	0.52	-0.33
126	Both alive	no	1	ye	HIV infected	0.05							1.62902							rural	rural health clin	1	0	0		1
126	Both alive	no	1	ye	HIV infected	0.05							1.68652	1		1		1		rural	rural health clin	1	0	0	mother/father	1	0	0	0	-0.73	0.91	-1.68
126	Both alive	no	1	ye	HIV infected	0.05							2.06708							rural	rural health clin	1	0	0	mother/father	1	0	0	0	-0.98	-0.26	-1.27
126	Both alive	no	1	ye	HIV infected	0.05							2.14374		1			1		rural	rural health clin	1	0	0		1	0	0	0	-1.11	0.13	-1.78
127	Both alive	no	1	no	HIV negative	0.02					1		0.0246407							urban	county/sub-county	1	0	0	mother/father	0	1	0		-1.73	-6.02
127	Both alive	no	1	no	HIV negative	0.02					1		0.1013							urban	county/sub-county	1	0	0	mother/father	0	1	0		-1.27	-6.43
127	Both alive	no	1	no	HIV negative	0.02					1		0.158795							urban	county/sub-county	1	0	0	mother/father	0
127	Both alive	no	1	no	HIV negative	0.02					1		0.235455							urban	county/sub-county	1	0	0	mother/father	0		0	0	-1.85		8.61
127	Both alive	no	1	no	HIV negative	0.02					1		0.273785							urban	county/sub-county	1	0	0	mother/father	0		1		-2.3
127	Both alive	no	1	no	HIV negative	0.02					1		0.380561							urban	county/sub-county	1	0	0	mother/father	0		0		-0.38
127	Both alive	no	1	no	HIV negative	0.02					1		0.457221	1		1		1		urban	county/sub-county	1	0	0	mother/father	0		1	0	-2.26		11.83
127	Both alive	no	1	no	HIV negative	0.02					1		0.553046			1	1	1		urban	county/sub-county	1	0	0	mother/father	0		0	0	-1.4		8.46
127	Both alive	no	1	no	HIV negative	0.02					1		0.629706	1		1	1	1		urban	county/sub-county	1	0	0	mother/father	0	1	1	0	-2	-5.01	2.03
127	Both alive	no	1	no	HIV negative	0.02					1		0.859685	1		1	1	1		urban	county/sub-county	1	0	0	mother/father	0	1	1	0	-3.82	-5.95	0.02
127	Both alive	no	1	no	HIV negative	0.02					1		1.02122	1		1	1	1		urban	county/sub-county	1	0	0	mother/father	0		1		-4.18
128	Both alive	no	1	un	HIV negative	0.37					1		0.36961	1		1		1		rural	rural health clin	0	0	0	mother/father	0	0	0	0	3.45	5.82	0.7
128	Both alive	no	1	un	HIV negative	0.37					1		0.44627	1			1	1		rural	rural health clin	0	0	0	mother/father	0	0	0	0	3.28	5.87	0.71
128	Both alive	no	1	un	HIV negative	0.37							0.52293	1		1		1		rural	rural health clin	0	0	0	mother/father	0	0	0	0	2.02	3.69	0.36
128	Both alive	no	1	un	HIV negative	0.37							0.610541	1		1		1		rural	rural health clin	0	0	0	mother/father	0	0	0	0	2.93	3.83	1.55
128	Both alive	no	1	un	HIV negative	0.37							0.706366	1		1		1		rural	rural health clin	0	0	0	mother/father	0	0	0	0	2.29	5.28	0.17
128	Both alive	no	1	un	HIV negative	0.37							0.785763	1		1		1		rural	rural health clin	0	0	0	mother/father	0	0	0	0	2.34	5.07	0.35
128	Both alive	no	1	un	HIV negative	0.37							0.859685	1		1		1		rural	rural health clin	0	0	0	mother/father	0	0	0	0	1.61	4.05	-0.05
128	Both alive	no	1	un	HIV negative	0.37					1		1.0705			1		1		rural	rural health clin	0	0	0	mother/father	0	0	0	0	1.51	5.28	-1.04
128	Both alive	no	1	un	HIV negative	0.37							1.18549			1		1		rural	rural health clin	0	0	0	mother/father	0	0	0	0	1.54	3.9	-0.24
128	Both alive	no	1	un	HIV negative	0.37							1.22382	1		1		1		rural	rural health clin	0	0	0	mother/father	0	0	0	0	1.82	2.07	1.24
128	Both alive	no	1	un	HIV negative	0.37							1.37714					1		rural	rural health clin	0	0	0	mother/father	0	0	0	0	1.65	4.11	-0.31
128	Both alive	no	1	un	HIV negative	0.37							1.8371		1			1		rural	rural health clin	0	0	0	mother/father	0	0	0	0	1.85	2.01	1.16
129	Both alive	no	1	no	HIV negative	0.01					1		0.0136893							rural	rural health clin	1	0	0		0	0	0	0	0.91	-1.98	3.59
129	Both alive	no	1	no	HIV negative	0.01					1		0.0876112							rural	rural health clin	1	0	0	mother/father	0	0				-1.51
129	Both alive	no	1	no	HIV negative	0.01					1		0.164271							rural	rural health clin	1	0	0	mother/father	0	0	0	0	-0.82	-1.67	1.09
129	Both alive	no	1	no	HIV negative	0.01					1		0.243669							rural	rural health clin	1	0	0	mother/father	0		0		-0.73
129	Both alive	no	1	no	HIV negative	0.01					1		0.320329							rural	rural health clin	1	0	0	mother/father	0		0		-0.95
129	Both alive	no	1	no	HIV negative	0.01					1		0.394251							rural	rural health clin	1	0	0		0	0	0	0	-0.67	0.05	-0.93
129	Both alive	no	1	no	HIV negative	0.01					1		0.473648							rural	rural health clin	1	0	0	mother/father	0	0	0	0	-0.92	-0.14	-1.08
129	Both alive	no	1	no	HIV negative	0.01					1		0.54757	1		1		1		rural	rural health clin	1	0	0	mother/father	0	0	0	0	-0.94	-1.12	-0.29
129	Both alive	no	1	no	HIV negative	0.01					1		0.703628					1		rural	rural health clin	1	0	0	mother/father	0	0	0	0	-1.07	-0.64	-0.91
129	Both alive	no	1	no	HIV negative	0.01					1		0.780287			1		1		rural	rural health clin	1	0	0	mother/father	0	0	0	0	-0.85	-1.09	-0.33
129	Both alive	no	1	no	HIV negative	0.01					1		0.854209			1		1		rural	rural health clin	1	0	0	mother/father	0	0	0	0	-0.93	-0.92	-0.6
129	Both alive	no	1	no	HIV negative	0.01					1		0.933607	1		1		1		rural	rural health clin	1	0	0	mother/father	0	0	0	0	-1.25	-1.19	-0.89
129	Both alive	no	1	no	HIV negative	0.01							1.01027	1		1		1		rural	rural health clin	1	0	0	mother/father	0	1	0	0	-0.66	-2.89	1.12
129	Both alive	no	1	no	HIV negative	0.01							1.12526			1		1		rural	rural health clin	1	0	0		0	0	0	0	-0.95	-0.85	-0.77
129	Both alive	no	1	no	HIV negative	0.01							1.13347							rural	rural health clin	1	0	0		0
129	Both alive	no	1	no	HIV negative	0.01							1.20192		1			1		rural	rural health clin	1	0	0	mother/father	0	0	0	0	-1.02	-1.21	-0.66
129	Both alive	no	1	no	HIV negative	0.01							1.3525		1	1		1		rural	rural health clin	1	0	0	mother/father	0	1	0	0	-1.25	-3.64	0.74
129	Both alive	no	1	no	HIV negative	0.01							1.50582					1		rural	rural health clin	1	0	0	mother/father	0	0	0	0	-1.27	-1.42	-0.82
129	Both alive	no	1	no	HIV negative	0.01							1.58248		1			1		rural	rural health clin	1	0	0	mother/father	0		0		-0.84
129	Both alive	no	1	no	HIV negative	0.01							1.65914		1			1		rural	rural health clin	1	0	0	mother/father	0	1	0	0	-1.34	-2.89	0.06
129	Both alive	no	1	no	HIV negative	0.01							1.77413		1			1		rural	rural health clin	1	0	0	mother/father	0	0	0	0	-1.6	-1.87	-0.92
130	Both alive	unknown	1	ye	HIV negative	2.06							2.05886	1		1	1	1		rural	rural health clin	1	0	0	mother/father	0
130	Both alive	unknown	1	ye	HIV negative	2.06							2.14374					1		rural	rural health clin	1	0	0	mother/father	0	1	0	0	-1.94	-3.03	-0.47
130	Both alive	unknown	1	ye	HIV negative	2.06							2.2204	1		1		1		rural	rural health clin	1	0	0	mother/father	0	1	0	0	-1.79	-3.37	0
130	Both alive	unknown	1	ye	HIV negative	2.06							2.37098			1		1		rural	rural health clin	1	0	0	mother/father	0	1	1	0	-2.26	-4.45	0.19
130	Both alive	unknown	1	ye	HIV negative	2.06							2.44764			1		1		rural	rural health clin	1	0	0	mother/father	0		0		-1.95
130	Both alive	unknown	1	ye	HIV negative	2.06							2.56263			1		1		rural	rural health clin	1	0	0	mother/father	0	1	1	0	-2.34	-3.19	-0.78
130	Both alive	unknown	1	ye	HIV negative	2.06							3.17591					1		rural	rural health clin	1	0	0		0	1	1	0	-2.55	-3.14	-1.1
130	Both alive	unknown	1	ye	HIV negative	2.06							3.70979		1			1		rural	rural health clin	1	0	0	mother/father	0	0	1	1	-2.92	-0.82	-3.78
131	Both alive	no	0	ye	HIV negative	0.06					1		0.0574949							rural	rural health clin	1	0	0	mother/father	0	0	0	1	0.12	1.83	-2.41
131	Both alive	no	0	ye	HIV negative	0.06					1		0.11499							rural	rural health clin	1	0	0	mother/father	0	0	0		0.66	0.97
131	Both alive	no	0	ye	HIV negative	0.06					1		0.208077							rural	rural health clin	1	0	0	mother/father	0	0	0	0	1.89	1.93	0.81
131	Both alive	no	0	ye	HIV negative	0.06					1		0.284736							rural	rural health clin	1	0	0	mother/father	0	0	0	0	1.97	1.5	1.39
131	Both alive	no	0	ye	HIV negative	0.06					1		0.306639							rural	rural health clin	1	0	0	mother/father	0		0		1.78
131	Both alive	no	0	ye	HIV negative	0.06					1		0.424367							rural	rural health clin	1	0	0	mother/father	0	0	0	0	0.63	0.14	0.8
131	Both alive	no	0	ye	HIV negative	0.06					1		0.728268	1		1	1	1		rural	rural health clin	1	0	0	mother/father	0	0	0	0	2	1.96	1.55
131	Both alive	no	0	ye	HIV negative	0.06					1		0.881588	1		1		1		rural	rural health clin	1	0	0	mother/father	0		0		1.95
131	Both alive	no	0	ye	HIV negative	0.06							0.960986			1		1		rural	rural health clin	1	0	0	mother/father	0	0	0	0	1.81	1.2	1.76
131	Both alive	no	0	ye	HIV negative	0.06							1.07598	1		1		1		rural	rural health clin	1	0	0	mother/father	0	0	0	0	1.75	0.72	1.94
131	Both alive	no	0	ye	HIV negative	0.06							1.08966		1					rural	rural health clin	1	0	0	mother/father	0	0	0	0	1.44	0.64	1.57
131	Both alive	no	0	ye	HIV negative	0.06							1.2293	1		1		1		rural	rural health clin	1	0	0	mother/father	0	0	0	0	1.48	0.65	1.64
131	Both alive	no	0	ye	HIV negative	0.06							1.38261		1			1		rural	rural health clin	1	0	0	mother/father	0	0	0	0	1.63	1.33	1.4
131	Both alive	no	0	ye	HIV negative	0.06							1.47296							rural	rural health clin	1	0	0		0
131	Both alive	no	0	ye	HIV negative	0.06							1.50034		1			1		rural	rural health clin	1	0	0	mother/father	0
131	Both alive	no	0	ye	HIV negative	0.06							1.61533		1			1		rural	rural health clin	1	0	0	mother/father	0	0	0	0	1.46	0.64	1.55
132	Both alive	yes	1	no	HIV negative	0.66							0.66256	1		1		1		rural	rural health clin	1	0	0	mother/father	0		1		-3.23
132	Both alive	yes	1	no	HIV negative	0.66							0.73922	1		1		1		rural	rural health clin	1	0	0	mother/father	0	0		0		-1.7	-0.1
132	Both alive	yes	1	no	HIV negative	0.66		1					0.77755	1		1				rural	rural health clin	1	0	0	mother/father	0	0				-1.95
132	Both alive	yes	1	no	HIV negative	0.66							0.928131	1		1		1		rural	rural health clin	1	0	0	mother/father	0	1	0	0	-0.14	-2.87	1.83
132	Both alive	yes	1	no	HIV negative	0.66							1.13347	1		1		1		rural	rural health clin	1	0	0	mother/father	0	1	1	0	-2.26	-2.08	-1.75
133	Both alive	unknown	1	un	HIV negative	0.97					1		0.974675	1		1				rural	rural health clin	0	0	0	mother/father	0	0	0	0	0.85	-0.16	1.18
133	Both alive	unknown	1	un	HIV negative	0.97		1					1.0486	1		1				rural	rural health clin	0	0	0	mother/father	0	0	0	0	-0.17	0.32	-0.41
133	Both alive	unknown	1	un	HIV negative	0.97							1.12526	1		1		1		rural	rural health clin	0	0	0	mother/father	0	1	0	0	-0.95	-2.24	0.18
133	Both alive	unknown	1	un	HIV negative	0.97							1.20192	1		1		1		rural	rural health clin	0	0	0	mother/father	0		0		-0.73
133	Both alive	unknown	1	un	HIV negative	0.97							1.27858	1		1		1		rural	rural health clin	0	0	0	grandparent	0		0		-0.82
133	Both alive	unknown	1	un	HIV negative	0.97							1.35524	1		1		1		rural	rural health clin	0	0	0	mother/father	0	0	0	0	-0.15	-0.96	0.37
133	Both alive	unknown	1	un	HIV negative	0.97							1.47023	1		1		1		rural	rural health clin	0	0	0	mother/father	0	0	0	0	-0.05	0.78	-0.52
133	Both alive	unknown	1	un	HIV negative	0.97							1.54689	1		1		1		rural	rural health clin	0	0	0	grandparent	0	0	0	0	0.36	0.43	0.25
133	Both alive	unknown	1	un	HIV negative	0.97							1.70021	1		1		1		rural	rural health clin	0	0	0		0	0	0	0	0.13	2.61	-1.64
133	Both alive	unknown	1	un	HIV negative	0.97							1.96578					1		rural	rural health clin	0	0	0	mother/father	0		0		-0.81
133	Both alive	unknown	1	un	HIV negative	0.97							2.19849		1	1		1		rural	rural health clin	0	0	0	mother/father	0	0	0	0	0.26	-1.29	1.3
133	Both alive	unknown	1	un	HIV negative	0.97							2.62286		1	1		1		rural	rural health clin	0	0	0		0	1	0	0	0.27	-2.3	2.16
133	Both alive	unknown	1	un	HIV negative	0.97							2.65845		1			1		rural	rural health clin	0	0	0	mother/father	0	0	0	0	-0.09	-1.29	0.85
134	Both alive	no	0	no	HIV negative	0					1		0.00273785							rural	rural health clin	0	0	0	mother/father	0	1	1		-2.41	-3.92
134	Both alive	no	0	no	HIV negative	0					1		0.0821355							rural	rural health clin	0	0	0	mother/father	0	1	1		-3.52	-5.44
134	Both alive	no	0	no	HIV negative	0					1		0.169747							rural	rural health clin	0	0	0	mother/father	0	1	1	0	-3.74	-3.77	-0.53
134	Both alive	no	0	no	HIV negative	0					1		0.268309							rural	rural health clin	0	0	0	mother/father	0		1		-4.26
135	Both alive	unknown	1	no	HIV negative	0					1		0							urban	county/sub-county	1	0	0	mother/father	0	0	0	0	2.3	1.12	2.21
135	Both alive	unknown	1	no	HIV negative	0					1		0.15332							urban	county/sub-county	1	0	0	mother/father	0	0	0	0	1.49	0.06	2.09
135	Both alive	unknown	1	no	HIV negative	0					1		0.249144							urban	county/sub-county	1	0	0	mother/father	0	0	0	0	0.56	-1.17	2.03
135	Both alive	unknown	1	no	HIV negative	0					1		0.364134							urban	county/sub-county	1	0	0	mother/father	0		0		1.71
135	Both alive	unknown	1	no	HIV negative	0							0.517454	1		1	1	1		urban	county/sub-county	1	0	0	mother/father	0	0	0	0	1.27	0.49	1.38
135	Both alive	unknown	1	no	HIV negative	0							0.577687	1		1		1		urban	county/sub-county	1	0	0	mother/father	0	0	0	0	0.78	-0.03	1.12
135	Both alive	unknown	1	no	HIV negative	0							0.785763	1		1	1	1		urban	county/sub-county	1	0	0		0		0		1.84
135	Both alive	unknown	1	no	HIV negative	0							0.865161	1		1	1	1		urban	county/sub-county	1	0	0	grandparent	0	0	0	0	0.71	-1.2	1.72
135	Both alive	unknown	1	no	HIV negative	0							1.02396	1		1	1	1		urban	county/sub-county	1	0	0	mother/father	0	0	0	0	1.14	-0.04	1.48
135	Both alive	unknown	1	no	HIV negative	0							1.17728			1		1		urban	county/sub-county	1	0	0	grandparent	0	0	0	0	1.56	0.12	1.93
135	Both alive	unknown	1	no	HIV negative	0							1.34976					1		urban	county/sub-county	1	0	0		0		0	1	1.16		-3.39
135	Both alive	unknown	1	no	HIV negative	0							1.54141					1		urban	county/sub-county	1	0	0	mother/father	0	0	0	0	1.47	-0.09	2.03
135	Both alive	unknown	1	no	HIV negative	0							1.54415							urban	county/sub-county	1	0	0		0
135	Both alive	unknown	1	no	HIV negative	0							4.18344							urban	county/sub-county	1	0	0		0
136	Both alive	unknown	1	no	HIV negative	0.57	1						0.572211	1		1		1		urban	county/sub-county	0	0	0	mother/father	0	0	0	0	0.8	1.4	0.18
137	Both alive	yes	1	ye	HIV negative	0.06					1		0.0574949							rural	rural health clin	1	0	0	mother/father	0	0	0	0	-0.29	-0.2	-0.31
137	Both alive	yes	1	ye	HIV negative	0.06					1		0.210815							rural	rural health clin	1	0	0	mother/father	0	0	0	0	-0.9	0.45	-1.83
137	Both alive	yes	1	ye	HIV negative	0.06					1		0.314853							rural	rural health clin	1	0	0	mother/father	0	0	0	0	0.16	-1.1	1.26
137	Both alive	yes	1	ye	HIV negative	0.06					1		0.479124							rural	rural health clin	1	0	0	mother/father	0	0	0	0	-0.16	0.37	-0.42
137	Both alive	yes	1	ye	HIV negative	0.06					1		0.563997	1		1	1	1		rural	rural health clin	1	0	0	mother/father	0	0	1	1	-2.12	0.55	-3.28
137	Both alive	yes	1	ye	HIV negative	0.06					1		0.637919	1		1	1	1		rural	rural health clin	1	0	0	mother/father	0	0	0	0	0.2	0.95	-0.29
137	Both alive	yes	1	ye	HIV negative	0.06					1		0.717317			1		1		rural	rural health clin	1	0	0	mother/father	0	0	0	0	-0.31	0.48	-0.67
137	Both alive	yes	1	ye	HIV negative	0.06					1		0.900753							rural	county/sub-county	1	0	0	mother/father	0	0	0	0	0.51	-0.56	1.02
137	Both alive	yes	1	ye	HIV negative	0.06							0.906229							rural	county/sub-county	1	0	0		0
137	Both alive	yes	1	ye	HIV negative	0.06					1		0.939083					1		rural	rural health clin	1	0	0	mother/father	0	0	0	0	0.94	0.48	0.94
137	Both alive	yes	1	ye	HIV negative	0.06					1		0.980151			1		1		rural	county/sub-county	1	0	0	mother/father	0	0	0	0	0.34	0.02	0.42
138	Both alive	unknown	0	ye	HIV negative	0.06				186	1		0.0574949							urban	county/sub-county	1	0	0	mother/father	0	1	0		-0.45	-4.92
138	Both alive	unknown	0	ye	HIV negative	0.06					1		0.0985626							urban	county/sub-county	1	0	0	mother/father	0	1	0	0	-0.14	-4.24	5.42
138	Both alive	unknown	0	ye	HIV negative	0.06					1		0.175222							urban	county/sub-county	1	0	0	mother/father	0	1	0		-0.02	-2.63
138	Both alive	unknown	0	ye	HIV negative	0.06					1		0.251882							urban	county/sub-county	1	0	0	mother/father	0	1	0	0	-0.08	-3.26	3.82
138	Both alive	unknown	0	ye	HIV negative	0.06					1		0.405202							urban	county/sub-county	1	0	0	mother/father	0	0	0	0	-1.07	-1.71	0.23
138	Both alive	unknown	0	ye	HIV negative	0.06					1		0.558522	1		1	1	1		urban	county/sub-county	1	0	0	mother/father	0	1				-2.97
138	Both alive	unknown	0	ye	HIV negative	0.06	1				1		0.670773	1		1	1	1		urban	county/sub-county	1	0	0	mother/father	0		0		-0.49
138	Both alive	unknown	0	ye	HIV negative	0.06					1		0.791239	1		1		1		urban	county/sub-county	1	0	0	mother/father	0		0		-0.89
138	Both alive	unknown	0	ye	HIV negative	0.06					1		0.867899	1		1		1		urban	county/sub-county	1	0	0	mother/father	0		0		-0.58
138	Both alive	unknown	0	ye	HIV negative	0.06							1.09788	1		1	1	1		urban	county/sub-county	1	0	0	mother/father	0		0		-1.16
138	Both alive	unknown	0	ye	HIV negative	0.06							1.1718	1	1	1		1		urban	county/sub-county	1	0	0	mother/father	0	0	0	0	0.5	-0.54	0.97
138	Both alive	unknown	0	ye	HIV negative	0.06							1.32512		1			1		urban	county/sub-county	1	0	0		0	0	0	0	-0.69	-0.47	-0.67
138	Both alive	unknown	0	ye	HIV negative	0.06							1.47844			1	1	1		urban	county/sub-county	1	0	0	mother/father	0	0	0	0	-0.14	-0.85	0.34
138	Both alive	unknown	0	ye	HIV negative	0.06							1.48392							urban	county/sub-county	1	0	0		0
138	Both alive	unknown	0	ye	HIV negative	0.06							1.63176					1		urban	county/sub-county	1	0	0	mother/father	0		0		-0.87
139	Both alive	unknown	1	ye	HIV negative	0.1					1		0.104038							urban	county/sub-county	1	0	0	mother/father	0	0	0	0	1.78	-1.39	4.54
139	Both alive	unknown	1	ye	HIV negative	0.1					1		0.180698							urban	county/sub-county	1	0	0	mother/father	0	0	0	0	1.68	-0.98	3.53
139	Both alive	unknown	1	ye	HIV negative	0.1					1		0.334018							urban	county/sub-county	1	0	0	mother/father	0		0		1.18
139	Both alive	unknown	1	ye	HIV negative	0.1					1		0.451745					1		urban	county/sub-county	1	0	0	mother/father	0	0	0	0	0.35	0.16	0.4
139	Both alive	unknown	1	ye	HIV negative	0.1					1		0.605065	1		1	1	1		urban	county/sub-county	1	0	0	mother/father	0	0	0	0	0.13	-0.25	0.44
139	Both alive	unknown	1	ye	HIV negative	0.1					1		0.77755	1		1	1	1		urban	county/sub-county	1	0	0	mother/father	0	1	0	0	-1.07	-2.4	0.4
139	Both alive	unknown	1	ye	HIV negative	0.1					1		0.950034	1		1	1	1		urban	county/sub-county	1	0	0	mother/father	0	0	0	0	0.46	0.84	0.13
139	Both alive	unknown	1	ye	HIV negative	0.1							1.02669	1		1		1		urban	county/sub-county	1	0	0	mother/father	0		0		0.26
139	Both alive	unknown	1	ye	HIV negative	0.1							1.18001	1		1		1		urban	county/sub-county	1	0	0	mother/father	0		0		-0.12
139	Both alive	unknown	1	ye	HIV negative	0.1							1.40999	1	1	1		1		urban	county/sub-county	1	0	0	mother/father	0	1	0	0	-0.62	-2.15	0.48
139	Both alive	unknown	1	ye	HIV negative	0.1							1.56057		1	1		1		urban	county/sub-county	1	0	0	mother/father	0	0	0	0	-0.49	-1.09	0.06
139	Both alive	unknown	1	ye	HIV negative	0.1							1.56879							urban	county/sub-county	1	0	0		0
139	Both alive	unknown	1	ye	HIV negative	0.1							1.71663		1			1		urban	county/sub-county	1	0	0	mother/father	0	0	0	0	0.4	-0.62	0.99
140	Both alive	no	1		HIV negative	0.69					1		0.689938	1		1	1			rural	rural health clin	1	0	0	mother/father	0	0	0	0	-0.54	-0.45	-0.33
140	Both alive	no	1		HIV negative	0.69					1		0.772074	1		1	1	1		rural	rural health clin	1	0	0	mother/father	0	0	0	0	-0.5	-0.59	-0.21
140	Both alive	no	1		HIV negative	0.69					1		0.788501	1		1	1	1		rural	rural health clin	1	0	0	mother/father	0	0	0	0	-0.03	-0.7	0.48
140	Both alive	no	1		HIV negative	0.69					1		0.900753	1		1	1			rural	rural health clin	1	0	0	mother/father	0	0	0	0	-0.06	-1.85	1.18
140	Both alive	no	1		HIV negative	0.69					1		0.980151	1		1	1	1		rural	rural health clin	1	0	0	mother/father	0	0	0	0	-0.09	-0.41	0.13
140	Both alive	no	1		HIV negative	0.69					1		1.05681	1		1	1	1		rural	rural health clin	1	0	0	mother/father	0	0	0	0	-0.78	-0.64	-0.66
140	Both alive	no	1		HIV negative	0.69							1.21287	1		1	1	1		rural	rural health clin	1	0	0	mother/father	0	0	0	0	-0.66	-0.66	-0.5
140	Both alive	no	1		HIV negative	0.69							1.36893	1		1	1	1		rural	rural health clin	1	0	0	mother/father	0	0	0	0	-0.54	-0.64	-0.32
140	Both alive	no	1		HIV negative	0.69							1.52225	1		1	1	1		rural	rural health clin	1	0	0	mother/father	0	0	0	0	-0.85	-1.3	-0.32
141	Both alive	no	0	ye	HIV negative	0.03					1		0.0328542							rural	county/sub-county	1	0	0	mother/father	0	0	0	0	0.2	-0.62	0.78
141	Both alive	no	0	ye	HIV negative	0.03					1		0.0876112							rural	county/sub-county	1	0	0	mother/father	0	0	0	0	0.59	-0.19	1.09
141	Both alive	no	0	ye	HIV negative	0.03							0.19165							rural	county/sub-county	1	0	0		0
141	Both alive	no	0	ye	HIV negative	0.03		1					0.205339							rural	county/sub-county	1	0	0	mother/father	0	0	0	0	-0.12	-0.19	0.1
141	Both alive	no	0	ye	HIV negative	0.03		1					0.281999							rural	county/sub-county	1	0	0	mother/father	0	0	0	0	-1.56	-0.34	-1.82
141	Both alive	no	0	ye	HIV negative	0.03		1					0.358658							rural	county/sub-county	1	0	0	mother/father	0	0	0	0	-0.1	-0.33	0.21
141	Both alive	no	0	ye	HIV negative	0.03		1			1		0.399726							rural	county/sub-county	1	0	0	mother/father	0	0	0	0	-0.01	0.61	-0.45
141	Both alive	no	0	ye	HIV negative	0.03		1					0.473648	1		1		1		rural	county/sub-county	1	0	0	mother/father	0	0	0	0	0.25	0.35	0.14
141	Both alive	no	0	ye	HIV negative	0.03					1		0.643395	1		1		1		rural	county/sub-county	1	0	0	mother/father	0	0	0	0	-0.02	0.7	-0.43
141	Both alive	no	0	ye	HIV negative	0.03					1		0.796715	1		1		1		rural	county/sub-county	1	0	0	mother/father	0	0	0	0	-0.17	0.45	-0.49
141	Both alive	no	0	ye	HIV negative	0.03					1		0.952772		1					rural	county/sub-county	1	0	0	mother/father	0	0	0	0	-0.21	0.66	-0.7
141	Both alive	no	0	ye	HIV negative	0.03							1.10609		1			1		rural	county/sub-county	1	0	0		0	0	0	0	0.02	0.17	-0.1
141	Both alive	no	0	ye	HIV negative	0.03							1.26215		1			1		rural	county/sub-county	1	0	0	mother/father	0		0		0.3
141	Both alive	no	0	ye	HIV negative	0.03							1.49213		1					rural	county/sub-county	1	0	0	mother/father	0	0	0	0	-0.17	-1.25	0.55
141	Both alive	no	0	ye	HIV negative	0.03							1.51403							rural	county/sub-county	1	0	0		0
141	Both alive	no	0	ye	HIV negative	0.03							1.64545		1					rural	county/sub-county	1	0	0	mother/father	0	0	0	0	0.3	-0.49	0.73
142	Both alive	no	1	no	HIV negative	0.11		1					0.106776							urban	referral hospital	0	0	0	mother/father	0	0	0	0	-0.86	-0.95	0.08
142	Both alive	no	1	no	HIV negative	0.11		1					0.336756							urban	referral hospital	0	0	0	mother/father	0	0	0	0	0.34	-0.95	1.33
142	Both alive	no	1	no	HIV negative	0.11							0.5859			1		1		urban	referral hospital	0	0	0	mother/father	0	0	0	0	1.72	1.28	1.42
142	Both alive	no	1	no	HIV negative	0.11							0.780287					1		urban	referral hospital	0	0	0	mother/father	0	0	0	0	1.86	0.24	2.24
142	Both alive	no	1	no	HIV negative	0.11							0.835044			1		1		urban	referral hospital	0	0	0	mother/father	0	0	0	0	2.1	0.74	2.22
142	Both alive	no	1	no	HIV negative	0.11							0.963723					1		urban	referral hospital	0	0	0	mother/father	0	0	0	0	1.55	0.33	1.79
142	Both alive	no	1	no	HIV negative	0.11							1.19918		1			1		urban	referral hospital	0	0	0	mother/father	0	0	0	0	1.65	0.61	1.82
142	Both alive	no	1	no	HIV negative	0.11							1.53593		1			1		urban	referral hospital	0	0	0	mother/father	0	0	0	0	-0.02	-1.35	0.82
142	Both alive	no	1	no	HIV negative	0.11							1.63176					1		urban	referral hospital	0	0	0	mother/father	0	0	0	0	1.28	-1.72	2.73
142	Both alive	no	1	no	HIV negative	0.11			1				2.29158		1					urban	referral hospital	0	0	0	mother/father	0	0	0	0	0.11	-0.37	0.38
142	Both alive	no	1	no	HIV negative	0.11			1				2.75154							urban	referral hospital	0	0	0	mother/father	0	0	0	0	0.68	-1.43	2.06
142	Both alive	no	1	no	HIV negative	0.11			1				3.18686							urban	referral hospital	0	0	0	mother/father	0	0	0	0	-0.41	-1.19	0.37
142	Both alive	no	1	no	HIV negative	0.11			1				3.57563							urban	referral hospital	0	0	0	mother/father	0	0	0	0	-0.26	-1.1	0.58
142	Both alive	no	1	no	HIV negative	0.11			1				3.64408							urban	referral hospital	0	0	0	mother/father	0	0	0	0	-0.33	-0.47	-0.07
143	Both alive		0	no	HIV negative	0.02					1		0.0246407							rural	county/sub-county	1	0	0	mother/father	0	0	0	0	0.2	-0.35	0.47
143	Both alive		0	no	HIV negative	0.02					1		0.1013							rural	county/sub-county	1	0	0	mother/father	0	0	0	0	0.46	-0.25	0.99
143	Both alive		0	no	HIV negative	0.02					1		0.17796							rural	county/sub-county	1	0	0	mother/father	0	0	0	0	0.52	0.26	0.49
143	Both alive		0	no	HIV negative	0.02					1		0.25462							rural	county/sub-county	1	0	0	mother/father	0	0	0	0	0.71	-0.92	1.94
143	Both alive		0	no	HIV negative	0.02							0.268309							rural	county/sub-county	1	0	0		0
143	Both alive		0	no	HIV negative	0.02					1		0.306639							rural	county/sub-county	1	0	0	mother/father	0	0	0	0	0.44	-0.19	0.8
143	Both alive		0	no	HIV negative	0.02					1		0.350445							rural	county/sub-county	1	0	0		0	0	0	0	0.56	-0.7	1.42
143	Both alive		0	no	HIV negative	0.02					1		0.465435			1				rural	county/sub-county	1	0	0	mother/father	0	0	0	0	0.41	1.31	-0.34
143	Both alive		0	no	HIV negative	0.02					1		0.542094	1		1		1		rural	county/sub-county	1	0	0	mother/father	0	0	0	0	0.11	-1.1	1.09
143	Both alive		0	no	HIV negative	0.02					1		0.695414	1		1	1	1		rural	county/sub-county	1	0	0	mother/father	0	0	0	0	-0.36	-0.52	-0.06
143	Both alive		0	no	HIV negative	0.02					1		0.810404			1		1		rural	county/sub-county	1	0	0	mother/father	0	0	0	0	0.18	-0.86	0.84
143	Both alive		0	no	HIV negative	0.02					1		0.928131					1		rural	county/sub-county	1	0	0	mother/father	0	0	0	0	1.08	-1.96	2.68
143	Both alive		0	no	HIV negative	0.02							1.04312		1			1		rural	county/sub-county	1	0	0	mother/father	0	0	0	0	0.79	-0.98	1.64
143	Both alive		0	no	HIV negative	0.02							1.19644		1			1		rural	county/sub-county	1	0	0	mother/father	0		0		1.88
143	Both alive		0	no	HIV negative	0.02							1.34702		1			1		rural	county/sub-county	1	0	0	mother/father	0	0	0	0	0.82	-0.64	1.47
143	Both alive		0	no	HIV negative	0.02							1.4976							rural	county/sub-county	1	0	0	mother/father	0	0	0	0	-0.18	-0.23	-0.1
143	Both alive		0	no	HIV negative	0.02							1.50582							rural	county/sub-county	1	0	0		0
143	Both alive		0	no	HIV negative	0.02							1.65092		1					rural	county/sub-county	1	0	0	mother/father	0	0	0	0	-0.48	-0.84	-0.1
144	Both alive		1	ye	HIV negative	0.01					1		0.0082136							rural	rural health clin	1	0	0	mother/father	0	0	0	0	-0.34	-0.74	0.24
144	Both alive		1	ye	HIV negative	0.01					1		0.0876112							rural	rural health clin	1	0	0	mother/father	0		0	0	-1.49		1.81
144	Both alive		1	ye	HIV negative	0.01					1		0.125941							rural	rural health clin	1	0	0	mother/father	0		0		-1.91
144	Both alive		1	ye	HIV negative	0.01					1		0.202601							rural	rural health clin	1	0	0	mother/father	0	0	1	0	-2.16	-1.38	-1.44
144	Both alive		1	ye	HIV negative	0.01					1		0.265572							rural	rural health clin	1	0	0	mother/father	0	0	1	0	-2.29	-1.91	-1.09
144	Both alive		1	ye	HIV negative	0.01					1		0.342231							rural	rural health clin	1	0	0	mother/father	0	0	1	0	-2.33	-1.98	-1.27
[truncated: 167,496 more rows]
